# Supplementary material for: The Toll-Dorsal Pathway Is Required for Resistance to Viral Oral Infection in Drosophila
Source: PLoS Pathog. 2014 Dec 4;10(12):e1004507. doi: 10.1371/journal.ppat.1004507 (PMC4256459; doi:10.1371/journal.ppat.1004507)
Supplement: Dataset S1 — Survival of adult w1118 iso flies after DCV oral infection. (CSV) [file ppat.1004507.s013.csv]

Experiment	Replicate	Time	Status	Genotype	Dose	Sex
A	1	20	0	w1118 iso	Mock	male
A	1	20	0	w1118 iso	Mock	male
A	1	20	0	w1118 iso	Mock	male
A	1	20	0	w1118 iso	Mock	male
A	1	20	0	w1118 iso	Mock	male
A	1	20	0	w1118 iso	Mock	male
A	1	20	0	w1118 iso	Mock	male
A	1	20	0	w1118 iso	Mock	male
A	1	20	0	w1118 iso	Mock	male
A	1	20	0	w1118 iso	Mock	male
A	2	13	1	w1118 iso	Mock	male
A	2	20	0	w1118 iso	Mock	male
A	2	20	0	w1118 iso	Mock	male
A	2	20	0	w1118 iso	Mock	male
A	2	20	0	w1118 iso	Mock	male
A	2	20	0	w1118 iso	Mock	male
A	2	20	0	w1118 iso	Mock	male
A	2	20	0	w1118 iso	Mock	male
A	2	20	0	w1118 iso	Mock	male
A	2	20	0	w1118 iso	Mock	male
A	3	20	0	w1118 iso	Mock	male
A	3	20	0	w1118 iso	Mock	male
A	3	20	0	w1118 iso	Mock	male
A	3	20	0	w1118 iso	Mock	male
A	3	20	0	w1118 iso	Mock	male
A	3	20	0	w1118 iso	Mock	male
A	3	20	0	w1118 iso	Mock	male
A	3	20	0	w1118 iso	Mock	male
A	3	20	0	w1118 iso	Mock	male
A	3	20	0	w1118 iso	Mock	male
A	4	20	0	w1118 iso	Mock	male
A	4	20	0	w1118 iso	Mock	male
A	4	20	0	w1118 iso	Mock	male
A	4	20	0	w1118 iso	Mock	male
A	4	20	0	w1118 iso	Mock	male
A	4	20	0	w1118 iso	Mock	male
A	4	20	0	w1118 iso	Mock	male
A	4	20	0	w1118 iso	Mock	male
A	4	20	0	w1118 iso	Mock	male
A	4	20	0	w1118 iso	Mock	male
A	5	20	0	w1118 iso	Mock	male
A	5	20	0	w1118 iso	Mock	male
A	5	20	0	w1118 iso	Mock	male
A	5	20	0	w1118 iso	Mock	male
A	5	20	0	w1118 iso	Mock	male
A	5	20	0	w1118 iso	Mock	male
A	5	20	0	w1118 iso	Mock	male
A	5	20	0	w1118 iso	Mock	male
A	5	20	0	w1118 iso	Mock	male
A	5	20	0	w1118 iso	Mock	male
A	6	20	0	w1118 iso	Mock	male
A	6	20	0	w1118 iso	Mock	male
A	6	20	0	w1118 iso	Mock	male
A	6	20	0	w1118 iso	Mock	male
A	6	20	0	w1118 iso	Mock	male
A	6	20	0	w1118 iso	Mock	male
A	6	20	0	w1118 iso	Mock	male
A	6	20	0	w1118 iso	Mock	male
A	6	20	0	w1118 iso	Mock	male
A	6	15	0	w1118 iso	Mock	male
A	1	5	1	w1118 iso	DCV 10^9 TCID50/ml	male
A	1	6	1	w1118 iso	DCV 10^9 TCID50/ml	male
A	1	20	0	w1118 iso	DCV 10^9 TCID50/ml	male
A	1	20	0	w1118 iso	DCV 10^9 TCID50/ml	male
A	1	20	0	w1118 iso	DCV 10^9 TCID50/ml	male
A	1	20	0	w1118 iso	DCV 10^9 TCID50/ml	male
A	1	20	0	w1118 iso	DCV 10^9 TCID50/ml	male
A	1	20	0	w1118 iso	DCV 10^9 TCID50/ml	male
A	1	20	0	w1118 iso	DCV 10^9 TCID50/ml	male
A	1	20	0	w1118 iso	DCV 10^9 TCID50/ml	male
A	2	6	1	w1118 iso	DCV 10^9 TCID50/ml	male
A	2	7	1	w1118 iso	DCV 10^9 TCID50/ml	male
A	2	9	1	w1118 iso	DCV 10^9 TCID50/ml	male
A	2	20	0	w1118 iso	DCV 10^9 TCID50/ml	male
A	2	20	0	w1118 iso	DCV 10^9 TCID50/ml	male
A	2	20	0	w1118 iso	DCV 10^9 TCID50/ml	male
A	2	20	0	w1118 iso	DCV 10^9 TCID50/ml	male
A	2	20	0	w1118 iso	DCV 10^9 TCID50/ml	male
A	2	20	0	w1118 iso	DCV 10^9 TCID50/ml	male
A	2	20	0	w1118 iso	DCV 10^9 TCID50/ml	male
A	2	20	0	w1118 iso	DCV 10^9 TCID50/ml	male
A	2	20	0	w1118 iso	DCV 10^9 TCID50/ml	male
A	3	5	1	w1118 iso	DCV 10^9 TCID50/ml	male
A	3	9	1	w1118 iso	DCV 10^9 TCID50/ml	male
A	3	20	0	w1118 iso	DCV 10^9 TCID50/ml	male
A	3	20	0	w1118 iso	DCV 10^9 TCID50/ml	male
A	3	20	0	w1118 iso	DCV 10^9 TCID50/ml	male
A	3	20	0	w1118 iso	DCV 10^9 TCID50/ml	male
A	3	20	0	w1118 iso	DCV 10^9 TCID50/ml	male
A	3	20	0	w1118 iso	DCV 10^9 TCID50/ml	male
A	3	20	0	w1118 iso	DCV 10^9 TCID50/ml	male
A	3	20	0	w1118 iso	DCV 10^9 TCID50/ml	male
A	4	5	1	w1118 iso	DCV 10^9 TCID50/ml	male
A	4	20	0	w1118 iso	DCV 10^9 TCID50/ml	male
A	4	20	0	w1118 iso	DCV 10^9 TCID50/ml	male
A	4	20	0	w1118 iso	DCV 10^9 TCID50/ml	male
A	4	20	0	w1118 iso	DCV 10^9 TCID50/ml	male
A	4	20	0	w1118 iso	DCV 10^9 TCID50/ml	male
A	4	20	0	w1118 iso	DCV 10^9 TCID50/ml	male
A	4	20	0	w1118 iso	DCV 10^9 TCID50/ml	male
A	4	20	0	w1118 iso	DCV 10^9 TCID50/ml	male
A	4	20	0	w1118 iso	DCV 10^9 TCID50/ml	male
A	5	6	1	w1118 iso	DCV 10^9 TCID50/ml	male
A	5	20	0	w1118 iso	DCV 10^9 TCID50/ml	male
A	5	20	0	w1118 iso	DCV 10^9 TCID50/ml	male
A	5	20	0	w1118 iso	DCV 10^9 TCID50/ml	male
A	5	20	0	w1118 iso	DCV 10^9 TCID50/ml	male
A	5	20	0	w1118 iso	DCV 10^9 TCID50/ml	male
A	5	20	0	w1118 iso	DCV 10^9 TCID50/ml	male
A	5	20	0	w1118 iso	DCV 10^9 TCID50/ml	male
A	5	20	0	w1118 iso	DCV 10^9 TCID50/ml	male
A	5	20	0	w1118 iso	DCV 10^9 TCID50/ml	male
A	6	7	1	w1118 iso	DCV 10^9 TCID50/ml	male
A	6	20	0	w1118 iso	DCV 10^9 TCID50/ml	male
A	6	20	0	w1118 iso	DCV 10^9 TCID50/ml	male
A	6	20	0	w1118 iso	DCV 10^9 TCID50/ml	male
A	6	20	0	w1118 iso	DCV 10^9 TCID50/ml	male
A	6	20	0	w1118 iso	DCV 10^9 TCID50/ml	male
A	6	20	0	w1118 iso	DCV 10^9 TCID50/ml	male
A	6	20	0	w1118 iso	DCV 10^9 TCID50/ml	male
A	6	20	0	w1118 iso	DCV 10^9 TCID50/ml	male
A	6	20	0	w1118 iso	DCV 10^9 TCID50/ml	male
A	1	5	1	w1118 iso	DCV 10^10 TCID50/ml	male
A	1	7	1	w1118 iso	DCV 10^10 TCID50/ml	male
A	1	8	1	w1118 iso	DCV 10^10 TCID50/ml	male
A	1	20	0	w1118 iso	DCV 10^10 TCID50/ml	male
A	1	20	0	w1118 iso	DCV 10^10 TCID50/ml	male
A	1	20	0	w1118 iso	DCV 10^10 TCID50/ml	male
A	1	20	0	w1118 iso	DCV 10^10 TCID50/ml	male
A	1	20	0	w1118 iso	DCV 10^10 TCID50/ml	male
A	1	20	0	w1118 iso	DCV 10^10 TCID50/ml	male
A	1	20	0	w1118 iso	DCV 10^10 TCID50/ml	male
A	2	6	1	w1118 iso	DCV 10^10 TCID50/ml	male
A	2	8	1	w1118 iso	DCV 10^10 TCID50/ml	male
A	2	20	0	w1118 iso	DCV 10^10 TCID50/ml	male
A	2	20	0	w1118 iso	DCV 10^10 TCID50/ml	male
A	2	20	0	w1118 iso	DCV 10^10 TCID50/ml	male
A	2	20	0	w1118 iso	DCV 10^10 TCID50/ml	male
A	2	20	0	w1118 iso	DCV 10^10 TCID50/ml	male
A	2	20	0	w1118 iso	DCV 10^10 TCID50/ml	male
A	2	20	0	w1118 iso	DCV 10^10 TCID50/ml	male
A	2	20	0	w1118 iso	DCV 10^10 TCID50/ml	male
A	3	5	1	w1118 iso	DCV 10^10 TCID50/ml	male
A	3	7	1	w1118 iso	DCV 10^10 TCID50/ml	male
A	3	20	0	w1118 iso	DCV 10^10 TCID50/ml	male
A	3	20	0	w1118 iso	DCV 10^10 TCID50/ml	male
A	3	20	0	w1118 iso	DCV 10^10 TCID50/ml	male
A	3	20	0	w1118 iso	DCV 10^10 TCID50/ml	male
A	3	20	0	w1118 iso	DCV 10^10 TCID50/ml	male
A	3	20	0	w1118 iso	DCV 10^10 TCID50/ml	male
A	3	20	0	w1118 iso	DCV 10^10 TCID50/ml	male
A	3	20	0	w1118 iso	DCV 10^10 TCID50/ml	male
A	4	6	1	w1118 iso	DCV 10^10 TCID50/ml	male
A	4	6	1	w1118 iso	DCV 10^10 TCID50/ml	male
A	4	20	0	w1118 iso	DCV 10^10 TCID50/ml	male
A	4	20	0	w1118 iso	DCV 10^10 TCID50/ml	male
A	4	20	0	w1118 iso	DCV 10^10 TCID50/ml	male
A	4	20	0	w1118 iso	DCV 10^10 TCID50/ml	male
A	4	20	0	w1118 iso	DCV 10^10 TCID50/ml	male
A	4	20	0	w1118 iso	DCV 10^10 TCID50/ml	male
A	4	20	0	w1118 iso	DCV 10^10 TCID50/ml	male
A	4	20	0	w1118 iso	DCV 10^10 TCID50/ml	male
A	5	5	1	w1118 iso	DCV 10^10 TCID50/ml	male
A	5	6	1	w1118 iso	DCV 10^10 TCID50/ml	male
A	5	20	0	w1118 iso	DCV 10^10 TCID50/ml	male
A	5	20	0	w1118 iso	DCV 10^10 TCID50/ml	male
A	5	20	0	w1118 iso	DCV 10^10 TCID50/ml	male
A	5	20	0	w1118 iso	DCV 10^10 TCID50/ml	male
A	5	20	0	w1118 iso	DCV 10^10 TCID50/ml	male
A	5	20	0	w1118 iso	DCV 10^10 TCID50/ml	male
A	5	20	0	w1118 iso	DCV 10^10 TCID50/ml	male
A	5	20	0	w1118 iso	DCV 10^10 TCID50/ml	male
A	6	5	1	w1118 iso	DCV 10^10 TCID50/ml	male
A	6	8	1	w1118 iso	DCV 10^10 TCID50/ml	male
A	6	9	1	w1118 iso	DCV 10^10 TCID50/ml	male
A	6	20	0	w1118 iso	DCV 10^10 TCID50/ml	male
A	6	20	0	w1118 iso	DCV 10^10 TCID50/ml	male
A	6	20	0	w1118 iso	DCV 10^10 TCID50/ml	male
A	6	20	0	w1118 iso	DCV 10^10 TCID50/ml	male
A	6	20	0	w1118 iso	DCV 10^10 TCID50/ml	male
A	6	20	0	w1118 iso	DCV 10^10 TCID50/ml	male
A	6	20	0	w1118 iso	DCV 10^10 TCID50/ml	male
A	1	5	1	w1118 iso	DCV 10^11 TCID50/ml	male
A	1	6	1	w1118 iso	DCV 10^11 TCID50/ml	male
A	1	7	1	w1118 iso	DCV 10^11 TCID50/ml	male
A	1	8	1	w1118 iso	DCV 10^11 TCID50/ml	male
A	1	20	0	w1118 iso	DCV 10^11 TCID50/ml	male
A	1	20	0	w1118 iso	DCV 10^11 TCID50/ml	male
A	1	20	0	w1118 iso	DCV 10^11 TCID50/ml	male
A	1	20	0	w1118 iso	DCV 10^11 TCID50/ml	male
A	1	20	0	w1118 iso	DCV 10^11 TCID50/ml	male
A	1	20	0	w1118 iso	DCV 10^11 TCID50/ml	male
A	2	5	1	w1118 iso	DCV 10^11 TCID50/ml	male
A	2	5	1	w1118 iso	DCV 10^11 TCID50/ml	male
A	2	8	1	w1118 iso	DCV 10^11 TCID50/ml	male
A	2	20	0	w1118 iso	DCV 10^11 TCID50/ml	male
A	2	20	0	w1118 iso	DCV 10^11 TCID50/ml	male
A	2	20	0	w1118 iso	DCV 10^11 TCID50/ml	male
A	2	20	0	w1118 iso	DCV 10^11 TCID50/ml	male
A	2	20	0	w1118 iso	DCV 10^11 TCID50/ml	male
A	2	20	0	w1118 iso	DCV 10^11 TCID50/ml	male
A	2	20	0	w1118 iso	DCV 10^11 TCID50/ml	male
A	3	5	1	w1118 iso	DCV 10^11 TCID50/ml	male
A	3	7	1	w1118 iso	DCV 10^11 TCID50/ml	male
A	3	7	1	w1118 iso	DCV 10^11 TCID50/ml	male
A	3	20	0	w1118 iso	DCV 10^11 TCID50/ml	male
A	3	20	0	w1118 iso	DCV 10^11 TCID50/ml	male
A	3	20	0	w1118 iso	DCV 10^11 TCID50/ml	male
A	3	20	0	w1118 iso	DCV 10^11 TCID50/ml	male
A	3	20	0	w1118 iso	DCV 10^11 TCID50/ml	male
A	3	20	0	w1118 iso	DCV 10^11 TCID50/ml	male
A	3	20	0	w1118 iso	DCV 10^11 TCID50/ml	male
A	4	6	1	w1118 iso	DCV 10^11 TCID50/ml	male
A	4	6	1	w1118 iso	DCV 10^11 TCID50/ml	male
A	4	10	1	w1118 iso	DCV 10^11 TCID50/ml	male
A	4	20	0	w1118 iso	DCV 10^11 TCID50/ml	male
A	4	20	0	w1118 iso	DCV 10^11 TCID50/ml	male
A	4	20	0	w1118 iso	DCV 10^11 TCID50/ml	male
A	4	20	0	w1118 iso	DCV 10^11 TCID50/ml	male
A	4	20	0	w1118 iso	DCV 10^11 TCID50/ml	male
A	4	20	0	w1118 iso	DCV 10^11 TCID50/ml	male
A	4	20	0	w1118 iso	DCV 10^11 TCID50/ml	male
A	5	5	1	w1118 iso	DCV 10^11 TCID50/ml	male
A	5	7	1	w1118 iso	DCV 10^11 TCID50/ml	male
A	5	20	0	w1118 iso	DCV 10^11 TCID50/ml	male
A	5	20	0	w1118 iso	DCV 10^11 TCID50/ml	male
A	5	20	0	w1118 iso	DCV 10^11 TCID50/ml	male
A	5	20	0	w1118 iso	DCV 10^11 TCID50/ml	male
A	5	20	0	w1118 iso	DCV 10^11 TCID50/ml	male
A	5	20	0	w1118 iso	DCV 10^11 TCID50/ml	male
A	5	20	0	w1118 iso	DCV 10^11 TCID50/ml	male
A	5	20	0	w1118 iso	DCV 10^11 TCID50/ml	male
A	6	6	1	w1118 iso	DCV 10^11 TCID50/ml	male
A	6	7	1	w1118 iso	DCV 10^11 TCID50/ml	male
A	6	20	0	w1118 iso	DCV 10^11 TCID50/ml	male
A	6	20	0	w1118 iso	DCV 10^11 TCID50/ml	male
A	6	20	0	w1118 iso	DCV 10^11 TCID50/ml	male
A	6	20	0	w1118 iso	DCV 10^11 TCID50/ml	male
A	6	20	0	w1118 iso	DCV 10^11 TCID50/ml	male
A	6	20	0	w1118 iso	DCV 10^11 TCID50/ml	male
A	6	20	0	w1118 iso	DCV 10^11 TCID50/ml	male
A	6	20	0	w1118 iso	DCV 10^11 TCID50/ml	male
A	1	20	0	w1118 iso	Mock	female
A	1	20	0	w1118 iso	Mock	female
A	1	20	0	w1118 iso	Mock	female
A	1	20	0	w1118 iso	Mock	female
A	1	20	0	w1118 iso	Mock	female
A	1	20	0	w1118 iso	Mock	female
A	1	20	0	w1118 iso	Mock	female
A	1	20	0	w1118 iso	Mock	female
A	1	20	0	w1118 iso	Mock	female
A	1	20	0	w1118 iso	Mock	female
A	2	16	1	w1118 iso	Mock	female
A	2	20	0	w1118 iso	Mock	female
A	2	20	0	w1118 iso	Mock	female
A	2	20	0	w1118 iso	Mock	female
A	2	20	0	w1118 iso	Mock	female
A	2	20	0	w1118 iso	Mock	female
A	2	20	0	w1118 iso	Mock	female
A	2	20	0	w1118 iso	Mock	female
A	2	20	0	w1118 iso	Mock	female
A	2	20	0	w1118 iso	Mock	female
A	3	20	0	w1118 iso	Mock	female
A	3	20	0	w1118 iso	Mock	female
A	3	20	0	w1118 iso	Mock	female
A	3	20	0	w1118 iso	Mock	female
A	3	20	0	w1118 iso	Mock	female
A	3	20	0	w1118 iso	Mock	female
A	3	20	0	w1118 iso	Mock	female
A	3	20	0	w1118 iso	Mock	female
A	3	20	0	w1118 iso	Mock	female
A	3	20	0	w1118 iso	Mock	female
A	4	20	0	w1118 iso	Mock	female
A	4	20	0	w1118 iso	Mock	female
A	4	20	0	w1118 iso	Mock	female
A	4	20	0	w1118 iso	Mock	female
A	4	20	0	w1118 iso	Mock	female
A	4	20	0	w1118 iso	Mock	female
A	4	20	0	w1118 iso	Mock	female
A	4	20	0	w1118 iso	Mock	female
A	4	20	0	w1118 iso	Mock	female
A	4	20	0	w1118 iso	Mock	female
A	5	20	0	w1118 iso	Mock	female
A	5	20	0	w1118 iso	Mock	female
A	5	20	0	w1118 iso	Mock	female
A	5	20	0	w1118 iso	Mock	female
A	5	20	0	w1118 iso	Mock	female
A	5	20	0	w1118 iso	Mock	female
A	5	20	0	w1118 iso	Mock	female
A	5	20	0	w1118 iso	Mock	female
A	5	20	0	w1118 iso	Mock	female
A	5	20	0	w1118 iso	Mock	female
A	6	20	0	w1118 iso	Mock	female
A	6	20	0	w1118 iso	Mock	female
A	6	20	0	w1118 iso	Mock	female
A	6	20	0	w1118 iso	Mock	female
A	6	20	0	w1118 iso	Mock	female
A	6	20	0	w1118 iso	Mock	female
A	6	20	0	w1118 iso	Mock	female
A	6	20	0	w1118 iso	Mock	female
A	6	20	0	w1118 iso	Mock	female
A	6	20	0	w1118 iso	Mock	female
A	1	6	1	w1118 iso	DCV 10^9 TCID50/ml	female
A	1	20	0	w1118 iso	DCV 10^9 TCID50/ml	female
A	1	20	0	w1118 iso	DCV 10^9 TCID50/ml	female
A	1	20	0	w1118 iso	DCV 10^9 TCID50/ml	female
A	1	20	0	w1118 iso	DCV 10^9 TCID50/ml	female
A	1	20	0	w1118 iso	DCV 10^9 TCID50/ml	female
A	1	20	0	w1118 iso	DCV 10^9 TCID50/ml	female
A	1	20	0	w1118 iso	DCV 10^9 TCID50/ml	female
A	1	20	0	w1118 iso	DCV 10^9 TCID50/ml	female
A	1	20	0	w1118 iso	DCV 10^9 TCID50/ml	female
A	2	20	0	w1118 iso	DCV 10^9 TCID50/ml	female
A	2	20	0	w1118 iso	DCV 10^9 TCID50/ml	female
A	2	20	0	w1118 iso	DCV 10^9 TCID50/ml	female
A	2	20	0	w1118 iso	DCV 10^9 TCID50/ml	female
A	2	20	0	w1118 iso	DCV 10^9 TCID50/ml	female
A	2	20	0	w1118 iso	DCV 10^9 TCID50/ml	female
A	2	20	0	w1118 iso	DCV 10^9 TCID50/ml	female
A	2	20	0	w1118 iso	DCV 10^9 TCID50/ml	female
A	2	20	0	w1118 iso	DCV 10^9 TCID50/ml	female
A	2	20	0	w1118 iso	DCV 10^9 TCID50/ml	female
A	3	10	1	w1118 iso	DCV 10^9 TCID50/ml	female
A	3	20	0	w1118 iso	DCV 10^9 TCID50/ml	female
A	3	20	0	w1118 iso	DCV 10^9 TCID50/ml	female
A	3	20	0	w1118 iso	DCV 10^9 TCID50/ml	female
A	3	20	0	w1118 iso	DCV 10^9 TCID50/ml	female
A	3	20	0	w1118 iso	DCV 10^9 TCID50/ml	female
A	3	20	0	w1118 iso	DCV 10^9 TCID50/ml	female
A	3	20	0	w1118 iso	DCV 10^9 TCID50/ml	female
A	3	20	0	w1118 iso	DCV 10^9 TCID50/ml	female
A	3	20	0	w1118 iso	DCV 10^9 TCID50/ml	female
A	4	20	0	w1118 iso	DCV 10^9 TCID50/ml	female
A	4	20	0	w1118 iso	DCV 10^9 TCID50/ml	female
A	4	20	0	w1118 iso	DCV 10^9 TCID50/ml	female
A	4	20	0	w1118 iso	DCV 10^9 TCID50/ml	female
A	4	20	0	w1118 iso	DCV 10^9 TCID50/ml	female
A	4	20	0	w1118 iso	DCV 10^9 TCID50/ml	female
A	4	20	0	w1118 iso	DCV 10^9 TCID50/ml	female
A	4	20	0	w1118 iso	DCV 10^9 TCID50/ml	female
A	4	20	0	w1118 iso	DCV 10^9 TCID50/ml	female
A	4	20	0	w1118 iso	DCV 10^9 TCID50/ml	female
A	5	6	1	w1118 iso	DCV 10^9 TCID50/ml	female
A	5	20	0	w1118 iso	DCV 10^9 TCID50/ml	female
A	5	20	0	w1118 iso	DCV 10^9 TCID50/ml	female
A	5	20	0	w1118 iso	DCV 10^9 TCID50/ml	female
A	5	20	0	w1118 iso	DCV 10^9 TCID50/ml	female
A	5	20	0	w1118 iso	DCV 10^9 TCID50/ml	female
A	5	20	0	w1118 iso	DCV 10^9 TCID50/ml	female
A	5	20	0	w1118 iso	DCV 10^9 TCID50/ml	female
A	5	20	0	w1118 iso	DCV 10^9 TCID50/ml	female
A	5	20	0	w1118 iso	DCV 10^9 TCID50/ml	female
A	6	20	0	w1118 iso	DCV 10^9 TCID50/ml	female
A	6	20	0	w1118 iso	DCV 10^9 TCID50/ml	female
A	6	20	0	w1118 iso	DCV 10^9 TCID50/ml	female
A	6	20	0	w1118 iso	DCV 10^9 TCID50/ml	female
A	6	20	0	w1118 iso	DCV 10^9 TCID50/ml	female
A	6	20	0	w1118 iso	DCV 10^9 TCID50/ml	female
A	6	20	0	w1118 iso	DCV 10^9 TCID50/ml	female
A	6	20	0	w1118 iso	DCV 10^9 TCID50/ml	female
A	6	20	0	w1118 iso	DCV 10^9 TCID50/ml	female
A	6	20	0	w1118 iso	DCV 10^9 TCID50/ml	female
A	1	6	1	w1118 iso	DCV 10^10 TCID50/ml	female
A	1	7	1	w1118 iso	DCV 10^10 TCID50/ml	female
A	1	20	0	w1118 iso	DCV 10^10 TCID50/ml	female
A	1	20	0	w1118 iso	DCV 10^10 TCID50/ml	female
A	1	20	0	w1118 iso	DCV 10^10 TCID50/ml	female
A	1	20	0	w1118 iso	DCV 10^10 TCID50/ml	female
A	1	20	0	w1118 iso	DCV 10^10 TCID50/ml	female
A	1	20	0	w1118 iso	DCV 10^10 TCID50/ml	female
A	1	20	0	w1118 iso	DCV 10^10 TCID50/ml	female
A	1	20	0	w1118 iso	DCV 10^10 TCID50/ml	female
A	2	6	1	w1118 iso	DCV 10^10 TCID50/ml	female
A	2	20	0	w1118 iso	DCV 10^10 TCID50/ml	female
A	2	20	0	w1118 iso	DCV 10^10 TCID50/ml	female
A	2	20	0	w1118 iso	DCV 10^10 TCID50/ml	female
A	2	20	0	w1118 iso	DCV 10^10 TCID50/ml	female
A	2	20	0	w1118 iso	DCV 10^10 TCID50/ml	female
A	2	20	0	w1118 iso	DCV 10^10 TCID50/ml	female
A	2	20	0	w1118 iso	DCV 10^10 TCID50/ml	female
A	2	20	0	w1118 iso	DCV 10^10 TCID50/ml	female
A	2	20	0	w1118 iso	DCV 10^10 TCID50/ml	female
A	3	5	1	w1118 iso	DCV 10^10 TCID50/ml	female
A	3	20	0	w1118 iso	DCV 10^10 TCID50/ml	female
A	3	20	0	w1118 iso	DCV 10^10 TCID50/ml	female
A	3	20	0	w1118 iso	DCV 10^10 TCID50/ml	female
A	3	20	0	w1118 iso	DCV 10^10 TCID50/ml	female
A	3	20	0	w1118 iso	DCV 10^10 TCID50/ml	female
A	3	20	0	w1118 iso	DCV 10^10 TCID50/ml	female
A	3	20	0	w1118 iso	DCV 10^10 TCID50/ml	female
A	3	20	0	w1118 iso	DCV 10^10 TCID50/ml	female
A	3	20	0	w1118 iso	DCV 10^10 TCID50/ml	female
A	4	5	1	w1118 iso	DCV 10^10 TCID50/ml	female
A	4	6	1	w1118 iso	DCV 10^10 TCID50/ml	female
A	4	20	0	w1118 iso	DCV 10^10 TCID50/ml	female
A	4	20	0	w1118 iso	DCV 10^10 TCID50/ml	female
A	4	20	0	w1118 iso	DCV 10^10 TCID50/ml	female
A	4	20	0	w1118 iso	DCV 10^10 TCID50/ml	female
A	4	20	0	w1118 iso	DCV 10^10 TCID50/ml	female
A	4	20	0	w1118 iso	DCV 10^10 TCID50/ml	female
A	4	20	0	w1118 iso	DCV 10^10 TCID50/ml	female
A	4	20	0	w1118 iso	DCV 10^10 TCID50/ml	female
A	5	5	1	w1118 iso	DCV 10^10 TCID50/ml	female
A	5	9	1	w1118 iso	DCV 10^10 TCID50/ml	female
A	5	20	0	w1118 iso	DCV 10^10 TCID50/ml	female
A	5	20	0	w1118 iso	DCV 10^10 TCID50/ml	female
A	5	20	0	w1118 iso	DCV 10^10 TCID50/ml	female
A	5	20	0	w1118 iso	DCV 10^10 TCID50/ml	female
A	5	20	0	w1118 iso	DCV 10^10 TCID50/ml	female
A	5	20	0	w1118 iso	DCV 10^10 TCID50/ml	female
A	5	20	0	w1118 iso	DCV 10^10 TCID50/ml	female
A	5	20	0	w1118 iso	DCV 10^10 TCID50/ml	female
A	6	5	1	w1118 iso	DCV 10^10 TCID50/ml	female
A	6	20	0	w1118 iso	DCV 10^10 TCID50/ml	female
A	6	20	0	w1118 iso	DCV 10^10 TCID50/ml	female
A	6	20	0	w1118 iso	DCV 10^10 TCID50/ml	female
A	6	20	0	w1118 iso	DCV 10^10 TCID50/ml	female
A	6	20	0	w1118 iso	DCV 10^10 TCID50/ml	female
A	6	20	0	w1118 iso	DCV 10^10 TCID50/ml	female
A	6	20	0	w1118 iso	DCV 10^10 TCID50/ml	female
A	6	20	0	w1118 iso	DCV 10^10 TCID50/ml	female
A	6	20	0	w1118 iso	DCV 10^10 TCID50/ml	female
A	1	6	1	w1118 iso	DCV 10^11 TCID50/ml	female
A	1	6	1	w1118 iso	DCV 10^11 TCID50/ml	female
A	1	7	1	w1118 iso	DCV 10^11 TCID50/ml	female
A	1	20	0	w1118 iso	DCV 10^11 TCID50/ml	female
A	1	20	0	w1118 iso	DCV 10^11 TCID50/ml	female
A	1	20	0	w1118 iso	DCV 10^11 TCID50/ml	female
A	1	20	0	w1118 iso	DCV 10^11 TCID50/ml	female
A	1	20	0	w1118 iso	DCV 10^11 TCID50/ml	female
A	1	20	0	w1118 iso	DCV 10^11 TCID50/ml	female
A	1	20	0	w1118 iso	DCV 10^11 TCID50/ml	female
A	2	5	1	w1118 iso	DCV 10^11 TCID50/ml	female
A	2	6	1	w1118 iso	DCV 10^11 TCID50/ml	female
A	2	20	0	w1118 iso	DCV 10^11 TCID50/ml	female
A	2	20	0	w1118 iso	DCV 10^11 TCID50/ml	female
A	2	20	0	w1118 iso	DCV 10^11 TCID50/ml	female
A	2	20	0	w1118 iso	DCV 10^11 TCID50/ml	female
A	2	20	0	w1118 iso	DCV 10^11 TCID50/ml	female
A	2	20	0	w1118 iso	DCV 10^11 TCID50/ml	female
A	2	20	0	w1118 iso	DCV 10^11 TCID50/ml	female
A	2	20	0	w1118 iso	DCV 10^11 TCID50/ml	female
A	3	5	1	w1118 iso	DCV 10^11 TCID50/ml	female
A	3	7	1	w1118 iso	DCV 10^11 TCID50/ml	female
A	3	7	1	w1118 iso	DCV 10^11 TCID50/ml	female
A	3	20	0	w1118 iso	DCV 10^11 TCID50/ml	female
A	3	20	0	w1118 iso	DCV 10^11 TCID50/ml	female
A	3	20	0	w1118 iso	DCV 10^11 TCID50/ml	female
A	3	20	0	w1118 iso	DCV 10^11 TCID50/ml	female
A	3	20	0	w1118 iso	DCV 10^11 TCID50/ml	female
A	3	20	0	w1118 iso	DCV 10^11 TCID50/ml	female
A	3	20	0	w1118 iso	DCV 10^11 TCID50/ml	female
A	4	6	1	w1118 iso	DCV 10^11 TCID50/ml	female
A	4	6	1	w1118 iso	DCV 10^11 TCID50/ml	female
A	4	12	1	w1118 iso	DCV 10^11 TCID50/ml	female
A	4	20	0	w1118 iso	DCV 10^11 TCID50/ml	female
A	4	20	0	w1118 iso	DCV 10^11 TCID50/ml	female
A	4	20	0	w1118 iso	DCV 10^11 TCID50/ml	female
A	4	20	0	w1118 iso	DCV 10^11 TCID50/ml	female
A	4	20	0	w1118 iso	DCV 10^11 TCID50/ml	female
A	4	20	0	w1118 iso	DCV 10^11 TCID50/ml	female
A	4	20	0	w1118 iso	DCV 10^11 TCID50/ml	female
A	5	5	1	w1118 iso	DCV 10^11 TCID50/ml	female
A	5	7	1	w1118 iso	DCV 10^11 TCID50/ml	female
A	5	20	0	w1118 iso	DCV 10^11 TCID50/ml	female
A	5	20	0	w1118 iso	DCV 10^11 TCID50/ml	female
A	5	20	0	w1118 iso	DCV 10^11 TCID50/ml	female
A	5	20	0	w1118 iso	DCV 10^11 TCID50/ml	female
A	5	20	0	w1118 iso	DCV 10^11 TCID50/ml	female
A	5	20	0	w1118 iso	DCV 10^11 TCID50/ml	female
A	5	20	0	w1118 iso	DCV 10^11 TCID50/ml	female
A	5	20	0	w1118 iso	DCV 10^11 TCID50/ml	female
A	6	5	1	w1118 iso	DCV 10^11 TCID50/ml	female
A	6	8	1	w1118 iso	DCV 10^11 TCID50/ml	female
A	6	20	0	w1118 iso	DCV 10^11 TCID50/ml	female
A	6	20	0	w1118 iso	DCV 10^11 TCID50/ml	female
A	6	20	0	w1118 iso	DCV 10^11 TCID50/ml	female
A	6	20	0	w1118 iso	DCV 10^11 TCID50/ml	female
A	6	20	0	w1118 iso	DCV 10^11 TCID50/ml	female
A	6	20	0	w1118 iso	DCV 10^11 TCID50/ml	female
A	6	20	0	w1118 iso	DCV 10^11 TCID50/ml	female
A	6	20	0	w1118 iso	DCV 10^11 TCID50/ml	female
B	1	7	1	w1118 iso	DCV 10^9 TCID50/ml	male
B	1	20	0	w1118 iso	DCV 10^9 TCID50/ml	male
B	1	20	0	w1118 iso	DCV 10^9 TCID50/ml	male
B	1	20	0	w1118 iso	DCV 10^9 TCID50/ml	male
B	1	20	0	w1118 iso	DCV 10^9 TCID50/ml	male
B	1	20	0	w1118 iso	DCV 10^9 TCID50/ml	male
B	1	20	0	w1118 iso	DCV 10^9 TCID50/ml	male
B	1	20	0	w1118 iso	DCV 10^9 TCID50/ml	male
B	1	20	0	w1118 iso	DCV 10^9 TCID50/ml	male
B	1	20	0	w1118 iso	DCV 10^9 TCID50/ml	male
B	2	9	1	w1118 iso	DCV 10^9 TCID50/ml	male
B	2	20	0	w1118 iso	DCV 10^9 TCID50/ml	male
B	2	20	0	w1118 iso	DCV 10^9 TCID50/ml	male
B	2	20	0	w1118 iso	DCV 10^9 TCID50/ml	male
B	2	20	0	w1118 iso	DCV 10^9 TCID50/ml	male
B	2	20	0	w1118 iso	DCV 10^9 TCID50/ml	male
B	2	20	0	w1118 iso	DCV 10^9 TCID50/ml	male
B	2	20	0	w1118 iso	DCV 10^9 TCID50/ml	male
B	2	20	0	w1118 iso	DCV 10^9 TCID50/ml	male
B	2	20	0	w1118 iso	DCV 10^9 TCID50/ml	male
B	3	13	1	w1118 iso	DCV 10^9 TCID50/ml	male
B	3	20	0	w1118 iso	DCV 10^9 TCID50/ml	male
B	3	20	0	w1118 iso	DCV 10^9 TCID50/ml	male
B	3	20	0	w1118 iso	DCV 10^9 TCID50/ml	male
B	3	20	0	w1118 iso	DCV 10^9 TCID50/ml	male
B	3	20	0	w1118 iso	DCV 10^9 TCID50/ml	male
B	3	20	0	w1118 iso	DCV 10^9 TCID50/ml	male
B	3	20	0	w1118 iso	DCV 10^9 TCID50/ml	male
B	3	20	0	w1118 iso	DCV 10^9 TCID50/ml	male
B	3	20	0	w1118 iso	DCV 10^9 TCID50/ml	male
B	4	11	1	w1118 iso	DCV 10^9 TCID50/ml	male
B	4	13	1	w1118 iso	DCV 10^9 TCID50/ml	male
B	4	20	0	w1118 iso	DCV 10^9 TCID50/ml	male
B	4	20	0	w1118 iso	DCV 10^9 TCID50/ml	male
B	4	20	0	w1118 iso	DCV 10^9 TCID50/ml	male
B	4	20	0	w1118 iso	DCV 10^9 TCID50/ml	male
B	4	20	0	w1118 iso	DCV 10^9 TCID50/ml	male
B	4	20	0	w1118 iso	DCV 10^9 TCID50/ml	male
B	4	20	0	w1118 iso	DCV 10^9 TCID50/ml	male
B	4	20	0	w1118 iso	DCV 10^9 TCID50/ml	male
B	5	15	1	w1118 iso	DCV 10^9 TCID50/ml	male
B	5	20	0	w1118 iso	DCV 10^9 TCID50/ml	male
B	5	20	0	w1118 iso	DCV 10^9 TCID50/ml	male
B	5	20	0	w1118 iso	DCV 10^9 TCID50/ml	male
B	5	20	0	w1118 iso	DCV 10^9 TCID50/ml	male
B	5	20	0	w1118 iso	DCV 10^9 TCID50/ml	male
B	5	20	0	w1118 iso	DCV 10^9 TCID50/ml	male
B	5	20	0	w1118 iso	DCV 10^9 TCID50/ml	male
B	5	20	0	w1118 iso	DCV 10^9 TCID50/ml	male
B	5	20	0	w1118 iso	DCV 10^9 TCID50/ml	male
B	6	14	1	w1118 iso	DCV 10^9 TCID50/ml	male
B	6	20	0	w1118 iso	DCV 10^9 TCID50/ml	male
B	6	20	0	w1118 iso	DCV 10^9 TCID50/ml	male
B	6	20	0	w1118 iso	DCV 10^9 TCID50/ml	male
B	6	20	0	w1118 iso	DCV 10^9 TCID50/ml	male
B	6	20	0	w1118 iso	DCV 10^9 TCID50/ml	male
B	6	20	0	w1118 iso	DCV 10^9 TCID50/ml	male
B	6	20	0	w1118 iso	DCV 10^9 TCID50/ml	male
B	6	20	0	w1118 iso	DCV 10^9 TCID50/ml	male
B	6	20	0	w1118 iso	DCV 10^9 TCID50/ml	male
B	1	6	1	w1118 iso	DCV 10^10 TCID50/ml	male
B	1	11	1	w1118 iso	DCV 10^10 TCID50/ml	male
B	1	11	1	w1118 iso	DCV 10^10 TCID50/ml	male
B	1	15	1	w1118 iso	DCV 10^10 TCID50/ml	male
B	1	20	0	w1118 iso	DCV 10^10 TCID50/ml	male
B	1	20	0	w1118 iso	DCV 10^10 TCID50/ml	male
B	1	20	0	w1118 iso	DCV 10^10 TCID50/ml	male
B	1	20	0	w1118 iso	DCV 10^10 TCID50/ml	male
B	1	20	0	w1118 iso	DCV 10^10 TCID50/ml	male
B	1	20	0	w1118 iso	DCV 10^10 TCID50/ml	male
B	2	5	1	w1118 iso	DCV 10^10 TCID50/ml	male
B	2	8	1	w1118 iso	DCV 10^10 TCID50/ml	male
B	2	17	1	w1118 iso	DCV 10^10 TCID50/ml	male
B	2	20	0	w1118 iso	DCV 10^10 TCID50/ml	male
B	2	20	0	w1118 iso	DCV 10^10 TCID50/ml	male
B	2	20	0	w1118 iso	DCV 10^10 TCID50/ml	male
B	2	20	0	w1118 iso	DCV 10^10 TCID50/ml	male
B	2	20	0	w1118 iso	DCV 10^10 TCID50/ml	male
B	2	20	0	w1118 iso	DCV 10^10 TCID50/ml	male
B	2	20	0	w1118 iso	DCV 10^10 TCID50/ml	male
B	3	10	1	w1118 iso	DCV 10^10 TCID50/ml	male
B	3	12	1	w1118 iso	DCV 10^10 TCID50/ml	male
B	3	12	1	w1118 iso	DCV 10^10 TCID50/ml	male
B	3	20	0	w1118 iso	DCV 10^10 TCID50/ml	male
B	3	20	0	w1118 iso	DCV 10^10 TCID50/ml	male
B	3	20	0	w1118 iso	DCV 10^10 TCID50/ml	male
B	3	20	0	w1118 iso	DCV 10^10 TCID50/ml	male
B	3	20	0	w1118 iso	DCV 10^10 TCID50/ml	male
B	3	20	0	w1118 iso	DCV 10^10 TCID50/ml	male
B	3	20	0	w1118 iso	DCV 10^10 TCID50/ml	male
B	4	8	1	w1118 iso	DCV 10^10 TCID50/ml	male
B	4	14	1	w1118 iso	DCV 10^10 TCID50/ml	male
B	4	20	0	w1118 iso	DCV 10^10 TCID50/ml	male
B	4	20	0	w1118 iso	DCV 10^10 TCID50/ml	male
B	4	20	0	w1118 iso	DCV 10^10 TCID50/ml	male
B	4	20	0	w1118 iso	DCV 10^10 TCID50/ml	male
B	4	20	0	w1118 iso	DCV 10^10 TCID50/ml	male
B	4	20	0	w1118 iso	DCV 10^10 TCID50/ml	male
B	4	20	0	w1118 iso	DCV 10^10 TCID50/ml	male
B	4	20	0	w1118 iso	DCV 10^10 TCID50/ml	male
B	5	6	1	w1118 iso	DCV 10^10 TCID50/ml	male
B	5	17	1	w1118 iso	DCV 10^10 TCID50/ml	male
B	5	20	0	w1118 iso	DCV 10^10 TCID50/ml	male
B	5	20	0	w1118 iso	DCV 10^10 TCID50/ml	male
B	5	20	0	w1118 iso	DCV 10^10 TCID50/ml	male
B	5	20	0	w1118 iso	DCV 10^10 TCID50/ml	male
B	5	20	0	w1118 iso	DCV 10^10 TCID50/ml	male
B	5	20	0	w1118 iso	DCV 10^10 TCID50/ml	male
B	5	20	0	w1118 iso	DCV 10^10 TCID50/ml	male
B	5	20	0	w1118 iso	DCV 10^10 TCID50/ml	male
B	6	11	1	w1118 iso	DCV 10^10 TCID50/ml	male
B	6	15	1	w1118 iso	DCV 10^10 TCID50/ml	male
B	6	20	0	w1118 iso	DCV 10^10 TCID50/ml	male
B	6	20	0	w1118 iso	DCV 10^10 TCID50/ml	male
B	6	20	0	w1118 iso	DCV 10^10 TCID50/ml	male
B	6	20	0	w1118 iso	DCV 10^10 TCID50/ml	male
B	6	20	0	w1118 iso	DCV 10^10 TCID50/ml	male
B	6	20	0	w1118 iso	DCV 10^10 TCID50/ml	male
B	6	20	0	w1118 iso	DCV 10^10 TCID50/ml	male
B	6	20	0	w1118 iso	DCV 10^10 TCID50/ml	male
B	1	7	1	w1118 iso	DCV 10^11 TCID50/ml	male
B	1	8	1	w1118 iso	DCV 10^11 TCID50/ml	male
B	1	8	1	w1118 iso	DCV 10^11 TCID50/ml	male
B	1	15	1	w1118 iso	DCV 10^11 TCID50/ml	male
B	1	20	0	w1118 iso	DCV 10^11 TCID50/ml	male
B	1	20	0	w1118 iso	DCV 10^11 TCID50/ml	male
B	1	20	0	w1118 iso	DCV 10^11 TCID50/ml	male
B	1	20	0	w1118 iso	DCV 10^11 TCID50/ml	male
B	1	20	0	w1118 iso	DCV 10^11 TCID50/ml	male
B	1	20	0	w1118 iso	DCV 10^11 TCID50/ml	male
B	2	7	1	w1118 iso	DCV 10^11 TCID50/ml	male
B	2	7	1	w1118 iso	DCV 10^11 TCID50/ml	male
B	2	20	0	w1118 iso	DCV 10^11 TCID50/ml	male
B	2	20	0	w1118 iso	DCV 10^11 TCID50/ml	male
B	2	20	0	w1118 iso	DCV 10^11 TCID50/ml	male
B	2	20	0	w1118 iso	DCV 10^11 TCID50/ml	male
B	2	20	0	w1118 iso	DCV 10^11 TCID50/ml	male
B	2	20	0	w1118 iso	DCV 10^11 TCID50/ml	male
B	2	20	0	w1118 iso	DCV 10^11 TCID50/ml	male
B	2	20	0	w1118 iso	DCV 10^11 TCID50/ml	male
B	3	8	1	w1118 iso	DCV 10^11 TCID50/ml	male
B	3	11	1	w1118 iso	DCV 10^11 TCID50/ml	male
B	3	11	1	w1118 iso	DCV 10^11 TCID50/ml	male
B	3	18	1	w1118 iso	DCV 10^11 TCID50/ml	male
B	3	20	0	w1118 iso	DCV 10^11 TCID50/ml	male
B	3	20	0	w1118 iso	DCV 10^11 TCID50/ml	male
B	3	20	0	w1118 iso	DCV 10^11 TCID50/ml	male
B	3	20	0	w1118 iso	DCV 10^11 TCID50/ml	male
B	3	20	0	w1118 iso	DCV 10^11 TCID50/ml	male
B	3	20	0	w1118 iso	DCV 10^11 TCID50/ml	male
B	4	7	1	w1118 iso	DCV 10^11 TCID50/ml	male
B	4	12	1	w1118 iso	DCV 10^11 TCID50/ml	male
B	4	17	1	w1118 iso	DCV 10^11 TCID50/ml	male
B	4	20	0	w1118 iso	DCV 10^11 TCID50/ml	male
B	4	20	0	w1118 iso	DCV 10^11 TCID50/ml	male
B	4	20	0	w1118 iso	DCV 10^11 TCID50/ml	male
B	4	20	0	w1118 iso	DCV 10^11 TCID50/ml	male
B	4	20	0	w1118 iso	DCV 10^11 TCID50/ml	male
B	4	20	0	w1118 iso	DCV 10^11 TCID50/ml	male
B	4	20	0	w1118 iso	DCV 10^11 TCID50/ml	male
B	5	8	1	w1118 iso	DCV 10^11 TCID50/ml	male
B	5	10	1	w1118 iso	DCV 10^11 TCID50/ml	male
B	5	13	1	w1118 iso	DCV 10^11 TCID50/ml	male
B	5	13	1	w1118 iso	DCV 10^11 TCID50/ml	male
B	5	20	0	w1118 iso	DCV 10^11 TCID50/ml	male
B	5	20	0	w1118 iso	DCV 10^11 TCID50/ml	male
B	5	20	0	w1118 iso	DCV 10^11 TCID50/ml	male
B	5	20	0	w1118 iso	DCV 10^11 TCID50/ml	male
B	5	20	0	w1118 iso	DCV 10^11 TCID50/ml	male
B	5	20	0	w1118 iso	DCV 10^11 TCID50/ml	male
B	6	7	1	w1118 iso	DCV 10^11 TCID50/ml	male
B	6	9	1	w1118 iso	DCV 10^11 TCID50/ml	male
B	6	9	1	w1118 iso	DCV 10^11 TCID50/ml	male
B	6	20	0	w1118 iso	DCV 10^11 TCID50/ml	male
B	6	20	0	w1118 iso	DCV 10^11 TCID50/ml	male
B	6	20	0	w1118 iso	DCV 10^11 TCID50/ml	male
B	6	20	0	w1118 iso	DCV 10^11 TCID50/ml	male
B	6	20	0	w1118 iso	DCV 10^11 TCID50/ml	male
B	6	20	0	w1118 iso	DCV 10^11 TCID50/ml	male
B	6	20	0	w1118 iso	DCV 10^11 TCID50/ml	male
B	1	12	1	w1118 iso	DCV 10^9 TCID50/ml	female
B	1	20	0	w1118 iso	DCV 10^9 TCID50/ml	female
B	1	20	0	w1118 iso	DCV 10^9 TCID50/ml	female
B	1	20	0	w1118 iso	DCV 10^9 TCID50/ml	female
B	1	20	0	w1118 iso	DCV 10^9 TCID50/ml	female
B	1	20	0	w1118 iso	DCV 10^9 TCID50/ml	female
B	1	20	0	w1118 iso	DCV 10^9 TCID50/ml	female
B	1	20	0	w1118 iso	DCV 10^9 TCID50/ml	female
B	1	20	0	w1118 iso	DCV 10^9 TCID50/ml	female
B	1	20	0	w1118 iso	DCV 10^9 TCID50/ml	female
B	2	10	1	w1118 iso	DCV 10^9 TCID50/ml	female
B	2	20	0	w1118 iso	DCV 10^9 TCID50/ml	female
B	2	20	0	w1118 iso	DCV 10^9 TCID50/ml	female
B	2	20	0	w1118 iso	DCV 10^9 TCID50/ml	female
B	2	20	0	w1118 iso	DCV 10^9 TCID50/ml	female
B	2	20	0	w1118 iso	DCV 10^9 TCID50/ml	female
B	2	20	0	w1118 iso	DCV 10^9 TCID50/ml	female
B	2	20	0	w1118 iso	DCV 10^9 TCID50/ml	female
B	2	20	0	w1118 iso	DCV 10^9 TCID50/ml	female
B	2	20	0	w1118 iso	DCV 10^9 TCID50/ml	female
B	3	20	0	w1118 iso	DCV 10^9 TCID50/ml	female
B	3	20	0	w1118 iso	DCV 10^9 TCID50/ml	female
B	3	20	0	w1118 iso	DCV 10^9 TCID50/ml	female
B	3	20	0	w1118 iso	DCV 10^9 TCID50/ml	female
B	3	20	0	w1118 iso	DCV 10^9 TCID50/ml	female
B	3	20	0	w1118 iso	DCV 10^9 TCID50/ml	female
B	3	20	0	w1118 iso	DCV 10^9 TCID50/ml	female
B	3	20	0	w1118 iso	DCV 10^9 TCID50/ml	female
B	3	20	0	w1118 iso	DCV 10^9 TCID50/ml	female
B	3	20	0	w1118 iso	DCV 10^9 TCID50/ml	female
B	4	20	0	w1118 iso	DCV 10^9 TCID50/ml	female
B	4	20	0	w1118 iso	DCV 10^9 TCID50/ml	female
B	4	20	0	w1118 iso	DCV 10^9 TCID50/ml	female
B	4	20	0	w1118 iso	DCV 10^9 TCID50/ml	female
B	4	20	0	w1118 iso	DCV 10^9 TCID50/ml	female
B	4	20	0	w1118 iso	DCV 10^9 TCID50/ml	female
B	4	20	0	w1118 iso	DCV 10^9 TCID50/ml	female
B	4	20	0	w1118 iso	DCV 10^9 TCID50/ml	female
B	4	20	0	w1118 iso	DCV 10^9 TCID50/ml	female
B	4	20	0	w1118 iso	DCV 10^9 TCID50/ml	female
B	5	20	0	w1118 iso	DCV 10^9 TCID50/ml	female
B	5	20	0	w1118 iso	DCV 10^9 TCID50/ml	female
B	5	20	0	w1118 iso	DCV 10^9 TCID50/ml	female
B	5	20	0	w1118 iso	DCV 10^9 TCID50/ml	female
B	5	20	0	w1118 iso	DCV 10^9 TCID50/ml	female
B	5	20	0	w1118 iso	DCV 10^9 TCID50/ml	female
B	5	20	0	w1118 iso	DCV 10^9 TCID50/ml	female
B	5	20	0	w1118 iso	DCV 10^9 TCID50/ml	female
B	5	20	0	w1118 iso	DCV 10^9 TCID50/ml	female
B	5	20	0	w1118 iso	DCV 10^9 TCID50/ml	female
B	6	14	1	w1118 iso	DCV 10^9 TCID50/ml	female
B	6	20	0	w1118 iso	DCV 10^9 TCID50/ml	female
B	6	20	0	w1118 iso	DCV 10^9 TCID50/ml	female
B	6	20	0	w1118 iso	DCV 10^9 TCID50/ml	female
B	6	20	0	w1118 iso	DCV 10^9 TCID50/ml	female
B	6	20	0	w1118 iso	DCV 10^9 TCID50/ml	female
B	6	20	0	w1118 iso	DCV 10^9 TCID50/ml	female
B	6	20	0	w1118 iso	DCV 10^9 TCID50/ml	female
B	6	20	0	w1118 iso	DCV 10^9 TCID50/ml	female
B	6	20	0	w1118 iso	DCV 10^9 TCID50/ml	female
B	1	7	1	w1118 iso	DCV 10^10 TCID50/ml	female
B	1	12	1	w1118 iso	DCV 10^10 TCID50/ml	female
B	1	20	0	w1118 iso	DCV 10^10 TCID50/ml	female
B	1	20	0	w1118 iso	DCV 10^10 TCID50/ml	female
B	1	20	0	w1118 iso	DCV 10^10 TCID50/ml	female
B	1	20	0	w1118 iso	DCV 10^10 TCID50/ml	female
B	1	20	0	w1118 iso	DCV 10^10 TCID50/ml	female
B	1	20	0	w1118 iso	DCV 10^10 TCID50/ml	female
B	1	20	0	w1118 iso	DCV 10^10 TCID50/ml	female
B	1	20	0	w1118 iso	DCV 10^10 TCID50/ml	female
B	2	10	1	w1118 iso	DCV 10^10 TCID50/ml	female
B	2	20	0	w1118 iso	DCV 10^10 TCID50/ml	female
B	2	20	0	w1118 iso	DCV 10^10 TCID50/ml	female
B	2	20	0	w1118 iso	DCV 10^10 TCID50/ml	female
B	2	20	0	w1118 iso	DCV 10^10 TCID50/ml	female
B	2	20	0	w1118 iso	DCV 10^10 TCID50/ml	female
B	2	20	0	w1118 iso	DCV 10^10 TCID50/ml	female
B	2	20	0	w1118 iso	DCV 10^10 TCID50/ml	female
B	2	20	0	w1118 iso	DCV 10^10 TCID50/ml	female
B	2	20	0	w1118 iso	DCV 10^10 TCID50/ml	female
B	3	8	1	w1118 iso	DCV 10^10 TCID50/ml	female
B	3	14	1	w1118 iso	DCV 10^10 TCID50/ml	female
B	3	20	0	w1118 iso	DCV 10^10 TCID50/ml	female
B	3	20	0	w1118 iso	DCV 10^10 TCID50/ml	female
B	3	20	0	w1118 iso	DCV 10^10 TCID50/ml	female
B	3	20	0	w1118 iso	DCV 10^10 TCID50/ml	female
B	3	20	0	w1118 iso	DCV 10^10 TCID50/ml	female
B	3	20	0	w1118 iso	DCV 10^10 TCID50/ml	female
B	3	20	0	w1118 iso	DCV 10^10 TCID50/ml	female
B	3	20	0	w1118 iso	DCV 10^10 TCID50/ml	female
B	4	10	1	w1118 iso	DCV 10^10 TCID50/ml	female
B	4	10	0	w1118 iso	DCV 10^10 TCID50/ml	female
B	4	20	0	w1118 iso	DCV 10^10 TCID50/ml	female
B	4	20	0	w1118 iso	DCV 10^10 TCID50/ml	female
B	4	20	0	w1118 iso	DCV 10^10 TCID50/ml	female
B	4	20	0	w1118 iso	DCV 10^10 TCID50/ml	female
B	4	20	0	w1118 iso	DCV 10^10 TCID50/ml	female
B	4	20	0	w1118 iso	DCV 10^10 TCID50/ml	female
B	4	20	0	w1118 iso	DCV 10^10 TCID50/ml	female
B	4	20	0	w1118 iso	DCV 10^10 TCID50/ml	female
B	5	8	1	w1118 iso	DCV 10^10 TCID50/ml	female
B	5	20	0	w1118 iso	DCV 10^10 TCID50/ml	female
B	5	20	0	w1118 iso	DCV 10^10 TCID50/ml	female
B	5	20	0	w1118 iso	DCV 10^10 TCID50/ml	female
B	5	20	0	w1118 iso	DCV 10^10 TCID50/ml	female
B	5	20	0	w1118 iso	DCV 10^10 TCID50/ml	female
B	5	20	0	w1118 iso	DCV 10^10 TCID50/ml	female
B	5	20	0	w1118 iso	DCV 10^10 TCID50/ml	female
B	5	20	0	w1118 iso	DCV 10^10 TCID50/ml	female
B	5	20	0	w1118 iso	DCV 10^10 TCID50/ml	female
B	6	9	1	w1118 iso	DCV 10^10 TCID50/ml	female
B	6	9	1	w1118 iso	DCV 10^10 TCID50/ml	female
B	6	20	0	w1118 iso	DCV 10^10 TCID50/ml	female
B	6	20	0	w1118 iso	DCV 10^10 TCID50/ml	female
B	6	20	0	w1118 iso	DCV 10^10 TCID50/ml	female
B	6	20	0	w1118 iso	DCV 10^10 TCID50/ml	female
B	6	20	0	w1118 iso	DCV 10^10 TCID50/ml	female
B	6	20	0	w1118 iso	DCV 10^10 TCID50/ml	female
B	6	20	0	w1118 iso	DCV 10^10 TCID50/ml	female
B	6	20	0	w1118 iso	DCV 10^10 TCID50/ml	female
B	1	3	1	w1118 iso	DCV 10^11 TCID50/ml	female
B	1	9	1	w1118 iso	DCV 10^11 TCID50/ml	female
B	1	9	1	w1118 iso	DCV 10^11 TCID50/ml	female
B	1	12	1	w1118 iso	DCV 10^11 TCID50/ml	female
B	1	12	1	w1118 iso	DCV 10^11 TCID50/ml	female
B	1	20	0	w1118 iso	DCV 10^11 TCID50/ml	female
B	1	20	0	w1118 iso	DCV 10^11 TCID50/ml	female
B	1	20	0	w1118 iso	DCV 10^11 TCID50/ml	female
B	1	20	0	w1118 iso	DCV 10^11 TCID50/ml	female
B	1	20	0	w1118 iso	DCV 10^11 TCID50/ml	female
B	2	6	1	w1118 iso	DCV 10^11 TCID50/ml	female
B	2	12	1	w1118 iso	DCV 10^11 TCID50/ml	female
B	2	13	1	w1118 iso	DCV 10^11 TCID50/ml	female
B	2	20	0	w1118 iso	DCV 10^11 TCID50/ml	female
B	2	20	0	w1118 iso	DCV 10^11 TCID50/ml	female
B	2	20	0	w1118 iso	DCV 10^11 TCID50/ml	female
B	2	20	0	w1118 iso	DCV 10^11 TCID50/ml	female
B	2	20	0	w1118 iso	DCV 10^11 TCID50/ml	female
B	2	20	0	w1118 iso	DCV 10^11 TCID50/ml	female
B	2	20	0	w1118 iso	DCV 10^11 TCID50/ml	female
B	3	6	1	w1118 iso	DCV 10^11 TCID50/ml	female
B	3	9	1	w1118 iso	DCV 10^11 TCID50/ml	female
B	3	14	1	w1118 iso	DCV 10^11 TCID50/ml	female
B	3	20	0	w1118 iso	DCV 10^11 TCID50/ml	female
B	3	20	0	w1118 iso	DCV 10^11 TCID50/ml	female
B	3	20	0	w1118 iso	DCV 10^11 TCID50/ml	female
B	3	20	0	w1118 iso	DCV 10^11 TCID50/ml	female
B	3	20	0	w1118 iso	DCV 10^11 TCID50/ml	female
B	3	20	0	w1118 iso	DCV 10^11 TCID50/ml	female
B	3	20	0	w1118 iso	DCV 10^11 TCID50/ml	female
B	4	7	1	w1118 iso	DCV 10^11 TCID50/ml	female
B	4	7	1	w1118 iso	DCV 10^11 TCID50/ml	female
B	4	11	1	w1118 iso	DCV 10^11 TCID50/ml	female
B	4	11	1	w1118 iso	DCV 10^11 TCID50/ml	female
B	4	20	0	w1118 iso	DCV 10^11 TCID50/ml	female
B	4	20	0	w1118 iso	DCV 10^11 TCID50/ml	female
B	4	20	0	w1118 iso	DCV 10^11 TCID50/ml	female
B	4	20	0	w1118 iso	DCV 10^11 TCID50/ml	female
B	4	20	0	w1118 iso	DCV 10^11 TCID50/ml	female
B	4	20	0	w1118 iso	DCV 10^11 TCID50/ml	female
B	5	5	1	w1118 iso	DCV 10^11 TCID50/ml	female
B	5	12	1	w1118 iso	DCV 10^11 TCID50/ml	female
B	5	15	1	w1118 iso	DCV 10^11 TCID50/ml	female
B	5	20	0	w1118 iso	DCV 10^11 TCID50/ml	female
B	5	20	0	w1118 iso	DCV 10^11 TCID50/ml	female
B	5	20	0	w1118 iso	DCV 10^11 TCID50/ml	female
B	5	20	0	w1118 iso	DCV 10^11 TCID50/ml	female
B	5	20	0	w1118 iso	DCV 10^11 TCID50/ml	female
B	5	20	0	w1118 iso	DCV 10^11 TCID50/ml	female
B	5	20	0	w1118 iso	DCV 10^11 TCID50/ml	female
B	6	6	1	w1118 iso	DCV 10^11 TCID50/ml	female
B	6	6	1	w1118 iso	DCV 10^11 TCID50/ml	female
B	6	12	1	w1118 iso	DCV 10^11 TCID50/ml	female
B	6	20	0	w1118 iso	DCV 10^11 TCID50/ml	female
B	6	20	0	w1118 iso	DCV 10^11 TCID50/ml	female
B	6	20	0	w1118 iso	DCV 10^11 TCID50/ml	female
B	6	20	0	w1118 iso	DCV 10^11 TCID50/ml	female
B	6	20	0	w1118 iso	DCV 10^11 TCID50/ml	female
B	6	20	0	w1118 iso	DCV 10^11 TCID50/ml	female
B	6	20	0	w1118 iso	DCV 10^11 TCID50/ml	female
B	1	20	0	w1118 iso	Mock	female
B	1	20	0	w1118 iso	Mock	female
B	1	20	0	w1118 iso	Mock	female
B	1	20	0	w1118 iso	Mock	female
B	1	20	0	w1118 iso	Mock	female
B	1	20	0	w1118 iso	Mock	female
B	1	20	0	w1118 iso	Mock	female
B	1	20	0	w1118 iso	Mock	female
B	1	20	0	w1118 iso	Mock	female
B	1	20	0	w1118 iso	Mock	female
B	2	13	1	w1118 iso	Mock	female
B	2	20	0	w1118 iso	Mock	female
B	2	20	0	w1118 iso	Mock	female
B	2	20	0	w1118 iso	Mock	female
B	2	20	0	w1118 iso	Mock	female
B	2	20	0	w1118 iso	Mock	female
B	2	20	0	w1118 iso	Mock	female
B	2	20	0	w1118 iso	Mock	female
B	2	20	0	w1118 iso	Mock	female
B	2	20	0	w1118 iso	Mock	female
B	3	20	0	w1118 iso	Mock	female
B	3	20	0	w1118 iso	Mock	female
B	3	20	0	w1118 iso	Mock	female
B	3	20	0	w1118 iso	Mock	female
B	3	20	0	w1118 iso	Mock	female
B	3	20	0	w1118 iso	Mock	female
B	3	20	0	w1118 iso	Mock	female
B	3	20	0	w1118 iso	Mock	female
B	3	20	0	w1118 iso	Mock	female
B	3	20	0	w1118 iso	Mock	female
B	4	20	0	w1118 iso	Mock	female
B	4	20	0	w1118 iso	Mock	female
B	4	20	0	w1118 iso	Mock	female
B	4	20	0	w1118 iso	Mock	female
B	4	20	0	w1118 iso	Mock	female
B	4	20	0	w1118 iso	Mock	female
B	4	20	0	w1118 iso	Mock	female
B	4	20	0	w1118 iso	Mock	female
B	4	20	0	w1118 iso	Mock	female
B	4	20	0	w1118 iso	Mock	female
B	5	20	0	w1118 iso	Mock	female
B	5	20	0	w1118 iso	Mock	female
B	5	20	0	w1118 iso	Mock	female
B	5	20	0	w1118 iso	Mock	female
B	5	20	0	w1118 iso	Mock	female
B	5	20	0	w1118 iso	Mock	female
B	5	20	0	w1118 iso	Mock	female
B	5	20	0	w1118 iso	Mock	female
B	5	20	0	w1118 iso	Mock	female
B	5	20	0	w1118 iso	Mock	female
B	6	20	0	w1118 iso	Mock	female
B	6	20	0	w1118 iso	Mock	female
B	6	20	0	w1118 iso	Mock	female
B	6	20	0	w1118 iso	Mock	female
B	6	20	0	w1118 iso	Mock	female
B	6	20	0	w1118 iso	Mock	female
B	6	20	0	w1118 iso	Mock	female
B	6	20	0	w1118 iso	Mock	female
B	6	20	0	w1118 iso	Mock	female
B	6	20	0	w1118 iso	Mock	female
B	1	20	0	w1118 iso	Mock	male
B	1	20	0	w1118 iso	Mock	male
B	1	20	0	w1118 iso	Mock	male
B	1	20	0	w1118 iso	Mock	male
B	1	20	0	w1118 iso	Mock	male
B	1	20	0	w1118 iso	Mock	male
B	1	20	0	w1118 iso	Mock	male
B	1	20	0	w1118 iso	Mock	male
B	1	20	0	w1118 iso	Mock	male
B	1	20	0	w1118 iso	Mock	male
B	2	20	0	w1118 iso	Mock	male
B	2	20	0	w1118 iso	Mock	male
B	2	20	0	w1118 iso	Mock	male
B	2	20	0	w1118 iso	Mock	male
B	2	20	0	w1118 iso	Mock	male
B	2	20	0	w1118 iso	Mock	male
B	2	20	0	w1118 iso	Mock	male
B	2	20	0	w1118 iso	Mock	male
B	2	20	0	w1118 iso	Mock	male
B	2	20	0	w1118 iso	Mock	male
B	3	20	0	w1118 iso	Mock	male
B	3	20	0	w1118 iso	Mock	male
B	3	20	0	w1118 iso	Mock	male
B	3	20	0	w1118 iso	Mock	male
B	3	20	0	w1118 iso	Mock	male
B	3	20	0	w1118 iso	Mock	male
B	3	20	0	w1118 iso	Mock	male
B	3	20	0	w1118 iso	Mock	male
B	3	20	0	w1118 iso	Mock	male
B	3	20	0	w1118 iso	Mock	male
B	4	20	0	w1118 iso	Mock	male
B	4	20	0	w1118 iso	Mock	male
B	4	20	0	w1118 iso	Mock	male
B	4	20	0	w1118 iso	Mock	male
B	4	20	0	w1118 iso	Mock	male
B	4	20	0	w1118 iso	Mock	male
B	4	20	0	w1118 iso	Mock	male
B	4	20	0	w1118 iso	Mock	male
B	4	20	0	w1118 iso	Mock	male
B	4	20	0	w1118 iso	Mock	male
B	5	17	1	w1118 iso	Mock	male
B	5	20	0	w1118 iso	Mock	male
B	5	20	0	w1118 iso	Mock	male
B	5	20	0	w1118 iso	Mock	male
B	5	20	0	w1118 iso	Mock	male
B	5	20	0	w1118 iso	Mock	male
B	5	20	0	w1118 iso	Mock	male
B	5	20	0	w1118 iso	Mock	male
B	5	20	0	w1118 iso	Mock	male
B	5	20	0	w1118 iso	Mock	male
B	6	20	0	w1118 iso	Mock	male
B	6	20	0	w1118 iso	Mock	male
B	6	20	0	w1118 iso	Mock	male
B	6	20	0	w1118 iso	Mock	male
B	6	20	0	w1118 iso	Mock	male
B	6	20	0	w1118 iso	Mock	male
B	6	20	0	w1118 iso	Mock	male
B	6	20	0	w1118 iso	Mock	male
B	6	20	0	w1118 iso	Mock	male
B	6	20	0	w1118 iso	Mock	male
C	1	20	0	w1118 iso	Mock	female
C	1	20	0	w1118 iso	Mock	female
C	1	20	0	w1118 iso	Mock	female
C	1	20	0	w1118 iso	Mock	female
C	1	20	0	w1118 iso	Mock	female
C	1	20	0	w1118 iso	Mock	female
C	1	20	0	w1118 iso	Mock	female
C	1	20	0	w1118 iso	Mock	female
C	1	20	0	w1118 iso	Mock	female
C	1	20	0	w1118 iso	Mock	female
C	2	20	0	w1118 iso	Mock	female
C	2	20	0	w1118 iso	Mock	female
C	2	20	0	w1118 iso	Mock	female
C	2	20	0	w1118 iso	Mock	female
C	2	20	0	w1118 iso	Mock	female
C	2	20	0	w1118 iso	Mock	female
C	2	20	0	w1118 iso	Mock	female
C	2	20	0	w1118 iso	Mock	female
C	2	20	0	w1118 iso	Mock	female
C	2	20	0	w1118 iso	Mock	female
C	3	15	1	w1118 iso	Mock	female
C	3	20	0	w1118 iso	Mock	female
C	3	20	0	w1118 iso	Mock	female
C	3	20	0	w1118 iso	Mock	female
C	3	20	0	w1118 iso	Mock	female
C	3	20	0	w1118 iso	Mock	female
C	3	20	0	w1118 iso	Mock	female
C	3	20	0	w1118 iso	Mock	female
C	3	20	0	w1118 iso	Mock	female
C	3	20	0	w1118 iso	Mock	female
C	4	20	0	w1118 iso	Mock	female
C	4	20	0	w1118 iso	Mock	female
C	4	20	0	w1118 iso	Mock	female
C	4	20	0	w1118 iso	Mock	female
C	4	20	0	w1118 iso	Mock	female
C	4	20	0	w1118 iso	Mock	female
C	4	20	0	w1118 iso	Mock	female
C	4	20	0	w1118 iso	Mock	female
C	4	20	0	w1118 iso	Mock	female
C	4	20	0	w1118 iso	Mock	female
C	5	20	0	w1118 iso	Mock	female
C	5	20	0	w1118 iso	Mock	female
C	5	20	0	w1118 iso	Mock	female
C	5	20	0	w1118 iso	Mock	female
C	5	20	0	w1118 iso	Mock	female
C	5	20	0	w1118 iso	Mock	female
C	5	20	0	w1118 iso	Mock	female
C	5	20	0	w1118 iso	Mock	female
C	5	20	0	w1118 iso	Mock	female
C	5	20	0	w1118 iso	Mock	female
C	6	20	0	w1118 iso	Mock	female
C	6	20	0	w1118 iso	Mock	female
C	6	20	0	w1118 iso	Mock	female
C	6	20	0	w1118 iso	Mock	female
C	6	20	0	w1118 iso	Mock	female
C	6	20	0	w1118 iso	Mock	female
C	6	20	0	w1118 iso	Mock	female
C	6	20	0	w1118 iso	Mock	female
C	6	20	0	w1118 iso	Mock	female
C	6	20	0	w1118 iso	Mock	female
C	1	20	0	w1118 iso	Mock	male
C	1	20	0	w1118 iso	Mock	male
C	1	20	0	w1118 iso	Mock	male
C	1	20	0	w1118 iso	Mock	male
C	1	20	0	w1118 iso	Mock	male
C	1	20	0	w1118 iso	Mock	male
C	1	20	0	w1118 iso	Mock	male
C	1	20	0	w1118 iso	Mock	male
C	1	20	0	w1118 iso	Mock	male
C	1	20	0	w1118 iso	Mock	male
C	2	18	1	w1118 iso	Mock	male
C	2	20	0	w1118 iso	Mock	male
C	2	20	0	w1118 iso	Mock	male
C	2	20	0	w1118 iso	Mock	male
C	2	20	0	w1118 iso	Mock	male
C	2	20	0	w1118 iso	Mock	male
C	2	20	0	w1118 iso	Mock	male
C	2	20	0	w1118 iso	Mock	male
C	2	20	0	w1118 iso	Mock	male
C	2	20	0	w1118 iso	Mock	male
C	3	20	0	w1118 iso	Mock	male
C	3	20	0	w1118 iso	Mock	male
C	3	20	0	w1118 iso	Mock	male
C	3	20	0	w1118 iso	Mock	male
C	3	20	0	w1118 iso	Mock	male
C	3	20	0	w1118 iso	Mock	male
C	3	20	0	w1118 iso	Mock	male
C	3	20	0	w1118 iso	Mock	male
C	3	20	0	w1118 iso	Mock	male
C	3	20	0	w1118 iso	Mock	male
C	4	20	0	w1118 iso	Mock	male
C	4	20	0	w1118 iso	Mock	male
C	4	20	0	w1118 iso	Mock	male
C	4	20	0	w1118 iso	Mock	male
C	4	20	0	w1118 iso	Mock	male
C	4	20	0	w1118 iso	Mock	male
C	4	20	0	w1118 iso	Mock	male
C	4	20	0	w1118 iso	Mock	male
C	4	20	0	w1118 iso	Mock	male
C	4	20	0	w1118 iso	Mock	male
C	5	20	0	w1118 iso	Mock	male
C	5	20	0	w1118 iso	Mock	male
C	5	20	0	w1118 iso	Mock	male
C	5	20	0	w1118 iso	Mock	male
C	5	20	0	w1118 iso	Mock	male
C	5	20	0	w1118 iso	Mock	male
C	5	20	0	w1118 iso	Mock	male
C	5	20	0	w1118 iso	Mock	male
C	5	20	0	w1118 iso	Mock	male
C	5	20	0	w1118 iso	Mock	male
C	6	20	0	w1118 iso	Mock	male
C	6	20	0	w1118 iso	Mock	male
C	6	20	0	w1118 iso	Mock	male
C	6	20	0	w1118 iso	Mock	male
C	6	20	0	w1118 iso	Mock	male
C	6	20	0	w1118 iso	Mock	male
C	6	20	0	w1118 iso	Mock	male
C	6	20	0	w1118 iso	Mock	male
C	6	20	0	w1118 iso	Mock	male
C	6	20	0	w1118 iso	Mock	male
C	1	20	0	w1118 iso	DCV 10^9 TCID50/ml	female
C	1	20	0	w1118 iso	DCV 10^9 TCID50/ml	female
C	1	20	0	w1118 iso	DCV 10^9 TCID50/ml	female
C	1	20	0	w1118 iso	DCV 10^9 TCID50/ml	female
C	1	20	0	w1118 iso	DCV 10^9 TCID50/ml	female
C	1	20	0	w1118 iso	DCV 10^9 TCID50/ml	female
C	1	20	0	w1118 iso	DCV 10^9 TCID50/ml	female
C	1	20	0	w1118 iso	DCV 10^9 TCID50/ml	female
C	1	20	0	w1118 iso	DCV 10^9 TCID50/ml	female
C	1	20	0	w1118 iso	DCV 10^9 TCID50/ml	female
C	2	7	1	w1118 iso	DCV 10^9 TCID50/ml	female
C	2	20	0	w1118 iso	DCV 10^9 TCID50/ml	female
C	2	20	0	w1118 iso	DCV 10^9 TCID50/ml	female
C	2	20	0	w1118 iso	DCV 10^9 TCID50/ml	female
C	2	20	0	w1118 iso	DCV 10^9 TCID50/ml	female
C	2	20	0	w1118 iso	DCV 10^9 TCID50/ml	female
C	2	20	0	w1118 iso	DCV 10^9 TCID50/ml	female
C	2	20	0	w1118 iso	DCV 10^9 TCID50/ml	female
C	2	20	0	w1118 iso	DCV 10^9 TCID50/ml	female
C	2	20	0	w1118 iso	DCV 10^9 TCID50/ml	female
C	3	7	1	w1118 iso	DCV 10^9 TCID50/ml	female
C	3	20	0	w1118 iso	DCV 10^9 TCID50/ml	female
C	3	20	0	w1118 iso	DCV 10^9 TCID50/ml	female
C	3	20	0	w1118 iso	DCV 10^9 TCID50/ml	female
C	3	20	0	w1118 iso	DCV 10^9 TCID50/ml	female
C	3	20	0	w1118 iso	DCV 10^9 TCID50/ml	female
C	3	20	0	w1118 iso	DCV 10^9 TCID50/ml	female
C	3	20	0	w1118 iso	DCV 10^9 TCID50/ml	female
C	3	20	0	w1118 iso	DCV 10^9 TCID50/ml	female
C	3	20	0	w1118 iso	DCV 10^9 TCID50/ml	female
C	4	20	0	w1118 iso	DCV 10^9 TCID50/ml	female
C	4	20	0	w1118 iso	DCV 10^9 TCID50/ml	female
C	4	20	0	w1118 iso	DCV 10^9 TCID50/ml	female
C	4	20	0	w1118 iso	DCV 10^9 TCID50/ml	female
C	4	20	0	w1118 iso	DCV 10^9 TCID50/ml	female
C	4	20	0	w1118 iso	DCV 10^9 TCID50/ml	female
C	4	20	0	w1118 iso	DCV 10^9 TCID50/ml	female
C	4	20	0	w1118 iso	DCV 10^9 TCID50/ml	female
C	4	20	0	w1118 iso	DCV 10^9 TCID50/ml	female
C	4	20	0	w1118 iso	DCV 10^9 TCID50/ml	female
C	5	20	0	w1118 iso	DCV 10^9 TCID50/ml	female
C	5	20	0	w1118 iso	DCV 10^9 TCID50/ml	female
C	5	20	0	w1118 iso	DCV 10^9 TCID50/ml	female
C	5	20	0	w1118 iso	DCV 10^9 TCID50/ml	female
C	5	20	0	w1118 iso	DCV 10^9 TCID50/ml	female
C	5	20	0	w1118 iso	DCV 10^9 TCID50/ml	female
C	5	20	0	w1118 iso	DCV 10^9 TCID50/ml	female
C	5	20	0	w1118 iso	DCV 10^9 TCID50/ml	female
C	5	20	0	w1118 iso	DCV 10^9 TCID50/ml	female
C	5	20	0	w1118 iso	DCV 10^9 TCID50/ml	female
C	6	9	1	w1118 iso	DCV 10^9 TCID50/ml	female
C	6	20	0	w1118 iso	DCV 10^9 TCID50/ml	female
C	6	20	0	w1118 iso	DCV 10^9 TCID50/ml	female
C	6	20	0	w1118 iso	DCV 10^9 TCID50/ml	female
C	6	20	0	w1118 iso	DCV 10^9 TCID50/ml	female
C	6	20	0	w1118 iso	DCV 10^9 TCID50/ml	female
C	6	20	0	w1118 iso	DCV 10^9 TCID50/ml	female
C	6	20	0	w1118 iso	DCV 10^9 TCID50/ml	female
C	6	20	0	w1118 iso	DCV 10^9 TCID50/ml	female
C	6	20	0	w1118 iso	DCV 10^9 TCID50/ml	female
C	1	20	0	w1118 iso	DCV 10^9 TCID50/ml	male
C	1	20	0	w1118 iso	DCV 10^9 TCID50/ml	male
C	1	20	0	w1118 iso	DCV 10^9 TCID50/ml	male
C	1	20	0	w1118 iso	DCV 10^9 TCID50/ml	male
C	1	20	0	w1118 iso	DCV 10^9 TCID50/ml	male
C	1	20	0	w1118 iso	DCV 10^9 TCID50/ml	male
C	1	20	0	w1118 iso	DCV 10^9 TCID50/ml	male
C	1	20	0	w1118 iso	DCV 10^9 TCID50/ml	male
C	1	20	0	w1118 iso	DCV 10^9 TCID50/ml	male
C	1	20	0	w1118 iso	DCV 10^9 TCID50/ml	male
C	2	8	1	w1118 iso	DCV 10^9 TCID50/ml	male
C	2	20	0	w1118 iso	DCV 10^9 TCID50/ml	male
C	2	20	0	w1118 iso	DCV 10^9 TCID50/ml	male
C	2	20	0	w1118 iso	DCV 10^9 TCID50/ml	male
C	2	20	0	w1118 iso	DCV 10^9 TCID50/ml	male
C	2	20	0	w1118 iso	DCV 10^9 TCID50/ml	male
C	2	20	0	w1118 iso	DCV 10^9 TCID50/ml	male
C	2	20	0	w1118 iso	DCV 10^9 TCID50/ml	male
C	2	20	0	w1118 iso	DCV 10^9 TCID50/ml	male
C	2	20	0	w1118 iso	DCV 10^9 TCID50/ml	male
C	3	5	1	w1118 iso	DCV 10^9 TCID50/ml	male
C	3	20	0	w1118 iso	DCV 10^9 TCID50/ml	male
C	3	20	0	w1118 iso	DCV 10^9 TCID50/ml	male
C	3	20	0	w1118 iso	DCV 10^9 TCID50/ml	male
C	3	20	0	w1118 iso	DCV 10^9 TCID50/ml	male
C	3	20	0	w1118 iso	DCV 10^9 TCID50/ml	male
C	3	20	0	w1118 iso	DCV 10^9 TCID50/ml	male
C	3	20	0	w1118 iso	DCV 10^9 TCID50/ml	male
C	3	20	0	w1118 iso	DCV 10^9 TCID50/ml	male
C	3	20	0	w1118 iso	DCV 10^9 TCID50/ml	male
C	4	6	1	w1118 iso	DCV 10^9 TCID50/ml	male
C	4	20	0	w1118 iso	DCV 10^9 TCID50/ml	male
C	4	20	0	w1118 iso	DCV 10^9 TCID50/ml	male
C	4	20	0	w1118 iso	DCV 10^9 TCID50/ml	male
C	4	20	0	w1118 iso	DCV 10^9 TCID50/ml	male
C	4	20	0	w1118 iso	DCV 10^9 TCID50/ml	male
C	4	20	0	w1118 iso	DCV 10^9 TCID50/ml	male
C	4	20	0	w1118 iso	DCV 10^9 TCID50/ml	male
C	4	20	0	w1118 iso	DCV 10^9 TCID50/ml	male
C	4	20	0	w1118 iso	DCV 10^9 TCID50/ml	male
C	5	20	0	w1118 iso	DCV 10^9 TCID50/ml	male
C	5	20	0	w1118 iso	DCV 10^9 TCID50/ml	male
C	5	20	0	w1118 iso	DCV 10^9 TCID50/ml	male
C	5	20	0	w1118 iso	DCV 10^9 TCID50/ml	male
C	5	20	0	w1118 iso	DCV 10^9 TCID50/ml	male
C	5	20	0	w1118 iso	DCV 10^9 TCID50/ml	male
C	5	20	0	w1118 iso	DCV 10^9 TCID50/ml	male
C	5	20	0	w1118 iso	DCV 10^9 TCID50/ml	male
C	5	20	0	w1118 iso	DCV 10^9 TCID50/ml	male
C	5	20	0	w1118 iso	DCV 10^9 TCID50/ml	male
C	6	8	1	w1118 iso	DCV 10^9 TCID50/ml	male
C	6	20	0	w1118 iso	DCV 10^9 TCID50/ml	male
C	6	20	0	w1118 iso	DCV 10^9 TCID50/ml	male
C	6	20	0	w1118 iso	DCV 10^9 TCID50/ml	male
C	6	20	0	w1118 iso	DCV 10^9 TCID50/ml	male
C	6	20	0	w1118 iso	DCV 10^9 TCID50/ml	male
C	6	20	0	w1118 iso	DCV 10^9 TCID50/ml	male
C	6	20	0	w1118 iso	DCV 10^9 TCID50/ml	male
C	6	20	0	w1118 iso	DCV 10^9 TCID50/ml	male
C	6	20	0	w1118 iso	DCV 10^9 TCID50/ml	male
C	1	8	1	w1118 iso	DCV 10^10 TCID50/ml	female
C	1	10	1	w1118 iso	DCV 10^10 TCID50/ml	female
C	1	20	0	w1118 iso	DCV 10^10 TCID50/ml	female
C	1	20	0	w1118 iso	DCV 10^10 TCID50/ml	female
C	1	20	0	w1118 iso	DCV 10^10 TCID50/ml	female
C	1	20	0	w1118 iso	DCV 10^10 TCID50/ml	female
C	1	20	0	w1118 iso	DCV 10^10 TCID50/ml	female
C	1	20	0	w1118 iso	DCV 10^10 TCID50/ml	female
C	1	20	0	w1118 iso	DCV 10^10 TCID50/ml	female
C	1	20	0	w1118 iso	DCV 10^10 TCID50/ml	female
C	2	10	1	w1118 iso	DCV 10^10 TCID50/ml	female
C	2	20	0	w1118 iso	DCV 10^10 TCID50/ml	female
C	2	20	0	w1118 iso	DCV 10^10 TCID50/ml	female
C	2	20	0	w1118 iso	DCV 10^10 TCID50/ml	female
C	2	20	0	w1118 iso	DCV 10^10 TCID50/ml	female
C	2	20	0	w1118 iso	DCV 10^10 TCID50/ml	female
C	2	20	0	w1118 iso	DCV 10^10 TCID50/ml	female
C	2	20	0	w1118 iso	DCV 10^10 TCID50/ml	female
C	2	20	0	w1118 iso	DCV 10^10 TCID50/ml	female
C	2	20	0	w1118 iso	DCV 10^10 TCID50/ml	female
C	3	10	1	w1118 iso	DCV 10^10 TCID50/ml	female
C	3	20	0	w1118 iso	DCV 10^10 TCID50/ml	female
C	3	20	0	w1118 iso	DCV 10^10 TCID50/ml	female
C	3	20	0	w1118 iso	DCV 10^10 TCID50/ml	female
C	3	20	0	w1118 iso	DCV 10^10 TCID50/ml	female
C	3	20	0	w1118 iso	DCV 10^10 TCID50/ml	female
C	3	20	0	w1118 iso	DCV 10^10 TCID50/ml	female
C	3	20	0	w1118 iso	DCV 10^10 TCID50/ml	female
C	3	20	0	w1118 iso	DCV 10^10 TCID50/ml	female
C	3	20	0	w1118 iso	DCV 10^10 TCID50/ml	female
C	4	6	1	w1118 iso	DCV 10^10 TCID50/ml	female
C	4	8	1	w1118 iso	DCV 10^10 TCID50/ml	female
C	4	20	0	w1118 iso	DCV 10^10 TCID50/ml	female
C	4	20	0	w1118 iso	DCV 10^10 TCID50/ml	female
C	4	20	0	w1118 iso	DCV 10^10 TCID50/ml	female
C	4	20	0	w1118 iso	DCV 10^10 TCID50/ml	female
C	4	20	0	w1118 iso	DCV 10^10 TCID50/ml	female
C	4	20	0	w1118 iso	DCV 10^10 TCID50/ml	female
C	4	20	0	w1118 iso	DCV 10^10 TCID50/ml	female
C	4	20	0	w1118 iso	DCV 10^10 TCID50/ml	female
C	5	7	1	w1118 iso	DCV 10^10 TCID50/ml	female
C	5	20	0	w1118 iso	DCV 10^10 TCID50/ml	female
C	5	20	0	w1118 iso	DCV 10^10 TCID50/ml	female
C	5	20	0	w1118 iso	DCV 10^10 TCID50/ml	female
C	5	20	0	w1118 iso	DCV 10^10 TCID50/ml	female
C	5	20	0	w1118 iso	DCV 10^10 TCID50/ml	female
C	5	20	0	w1118 iso	DCV 10^10 TCID50/ml	female
C	5	20	0	w1118 iso	DCV 10^10 TCID50/ml	female
C	5	20	0	w1118 iso	DCV 10^10 TCID50/ml	female
C	5	20	0	w1118 iso	DCV 10^10 TCID50/ml	female
C	6	6	1	w1118 iso	DCV 10^10 TCID50/ml	female
C	6	8	1	w1118 iso	DCV 10^10 TCID50/ml	female
C	6	9	1	w1118 iso	DCV 10^10 TCID50/ml	female
C	6	20	0	w1118 iso	DCV 10^10 TCID50/ml	female
C	6	20	0	w1118 iso	DCV 10^10 TCID50/ml	female
C	6	20	0	w1118 iso	DCV 10^10 TCID50/ml	female
C	6	20	0	w1118 iso	DCV 10^10 TCID50/ml	female
C	6	20	0	w1118 iso	DCV 10^10 TCID50/ml	female
C	6	20	0	w1118 iso	DCV 10^10 TCID50/ml	female
C	6	20	0	w1118 iso	DCV 10^10 TCID50/ml	female
C	1	6	1	w1118 iso	DCV 10^10 TCID50/ml	male
C	1	10	1	w1118 iso	DCV 10^10 TCID50/ml	male
C	1	11	1	w1118 iso	DCV 10^10 TCID50/ml	male
C	1	20	0	w1118 iso	DCV 10^10 TCID50/ml	male
C	1	20	0	w1118 iso	DCV 10^10 TCID50/ml	male
C	1	20	0	w1118 iso	DCV 10^10 TCID50/ml	male
C	1	20	0	w1118 iso	DCV 10^10 TCID50/ml	male
C	1	20	0	w1118 iso	DCV 10^10 TCID50/ml	male
C	1	20	0	w1118 iso	DCV 10^10 TCID50/ml	male
C	1	20	0	w1118 iso	DCV 10^10 TCID50/ml	male
C	2	7	1	w1118 iso	DCV 10^10 TCID50/ml	male
C	2	8	1	w1118 iso	DCV 10^10 TCID50/ml	male
C	2	20	0	w1118 iso	DCV 10^10 TCID50/ml	male
C	2	20	0	w1118 iso	DCV 10^10 TCID50/ml	male
C	2	20	0	w1118 iso	DCV 10^10 TCID50/ml	male
C	2	20	0	w1118 iso	DCV 10^10 TCID50/ml	male
C	2	20	0	w1118 iso	DCV 10^10 TCID50/ml	male
C	2	20	0	w1118 iso	DCV 10^10 TCID50/ml	male
C	2	20	0	w1118 iso	DCV 10^10 TCID50/ml	male
C	2	20	0	w1118 iso	DCV 10^10 TCID50/ml	male
C	3	6	1	w1118 iso	DCV 10^10 TCID50/ml	male
C	3	20	0	w1118 iso	DCV 10^10 TCID50/ml	male
C	3	20	0	w1118 iso	DCV 10^10 TCID50/ml	male
C	3	20	0	w1118 iso	DCV 10^10 TCID50/ml	male
C	3	20	0	w1118 iso	DCV 10^10 TCID50/ml	male
C	3	20	0	w1118 iso	DCV 10^10 TCID50/ml	male
C	3	20	0	w1118 iso	DCV 10^10 TCID50/ml	male
C	3	20	0	w1118 iso	DCV 10^10 TCID50/ml	male
C	3	20	0	w1118 iso	DCV 10^10 TCID50/ml	male
C	3	20	0	w1118 iso	DCV 10^10 TCID50/ml	male
C	4	5	1	w1118 iso	DCV 10^10 TCID50/ml	male
C	4	7	1	w1118 iso	DCV 10^10 TCID50/ml	male
C	4	20	0	w1118 iso	DCV 10^10 TCID50/ml	male
C	4	20	0	w1118 iso	DCV 10^10 TCID50/ml	male
C	4	20	0	w1118 iso	DCV 10^10 TCID50/ml	male
C	4	20	0	w1118 iso	DCV 10^10 TCID50/ml	male
C	4	20	0	w1118 iso	DCV 10^10 TCID50/ml	male
C	4	20	0	w1118 iso	DCV 10^10 TCID50/ml	male
C	4	20	0	w1118 iso	DCV 10^10 TCID50/ml	male
C	4	20	0	w1118 iso	DCV 10^10 TCID50/ml	male
C	5	8	1	w1118 iso	DCV 10^10 TCID50/ml	male
C	5	20	0	w1118 iso	DCV 10^10 TCID50/ml	male
C	5	20	0	w1118 iso	DCV 10^10 TCID50/ml	male
C	5	20	0	w1118 iso	DCV 10^10 TCID50/ml	male
C	5	20	0	w1118 iso	DCV 10^10 TCID50/ml	male
C	5	20	0	w1118 iso	DCV 10^10 TCID50/ml	male
C	5	20	0	w1118 iso	DCV 10^10 TCID50/ml	male
C	5	20	0	w1118 iso	DCV 10^10 TCID50/ml	male
C	5	20	0	w1118 iso	DCV 10^10 TCID50/ml	male
C	5	20	0	w1118 iso	DCV 10^10 TCID50/ml	male
C	6	6	1	w1118 iso	DCV 10^10 TCID50/ml	male
C	6	8	1	w1118 iso	DCV 10^10 TCID50/ml	male
C	6	8	1	w1118 iso	DCV 10^10 TCID50/ml	male
C	6	20	0	w1118 iso	DCV 10^10 TCID50/ml	male
C	6	20	0	w1118 iso	DCV 10^10 TCID50/ml	male
C	6	20	0	w1118 iso	DCV 10^10 TCID50/ml	male
C	6	20	0	w1118 iso	DCV 10^10 TCID50/ml	male
C	6	20	0	w1118 iso	DCV 10^10 TCID50/ml	male
C	6	20	0	w1118 iso	DCV 10^10 TCID50/ml	male
C	6	20	0	w1118 iso	DCV 10^10 TCID50/ml	male
C	1	6	1	w1118 iso	DCV 10^11 TCID50/ml	female
C	1	20	0	w1118 iso	DCV 10^11 TCID50/ml	female
C	1	20	0	w1118 iso	DCV 10^11 TCID50/ml	female
C	1	20	0	w1118 iso	DCV 10^11 TCID50/ml	female
C	1	20	0	w1118 iso	DCV 10^11 TCID50/ml	female
C	1	20	0	w1118 iso	DCV 10^11 TCID50/ml	female
C	1	20	0	w1118 iso	DCV 10^11 TCID50/ml	female
C	1	20	0	w1118 iso	DCV 10^11 TCID50/ml	female
C	1	20	0	w1118 iso	DCV 10^11 TCID50/ml	female
C	1	20	0	w1118 iso	DCV 10^11 TCID50/ml	female
C	2	5	1	w1118 iso	DCV 10^11 TCID50/ml	female
C	2	10	1	w1118 iso	DCV 10^11 TCID50/ml	female
C	2	12	1	w1118 iso	DCV 10^11 TCID50/ml	female
C	2	20	0	w1118 iso	DCV 10^11 TCID50/ml	female
C	2	20	0	w1118 iso	DCV 10^11 TCID50/ml	female
C	2	20	0	w1118 iso	DCV 10^11 TCID50/ml	female
C	2	20	0	w1118 iso	DCV 10^11 TCID50/ml	female
C	2	20	0	w1118 iso	DCV 10^11 TCID50/ml	female
C	2	20	0	w1118 iso	DCV 10^11 TCID50/ml	female
C	2	20	0	w1118 iso	DCV 10^11 TCID50/ml	female
C	3	7	1	w1118 iso	DCV 10^11 TCID50/ml	female
C	3	11	1	w1118 iso	DCV 10^11 TCID50/ml	female
C	3	15	1	w1118 iso	DCV 10^11 TCID50/ml	female
C	3	20	0	w1118 iso	DCV 10^11 TCID50/ml	female
C	3	20	0	w1118 iso	DCV 10^11 TCID50/ml	female
C	3	20	0	w1118 iso	DCV 10^11 TCID50/ml	female
C	3	20	0	w1118 iso	DCV 10^11 TCID50/ml	female
C	3	20	0	w1118 iso	DCV 10^11 TCID50/ml	female
C	3	20	0	w1118 iso	DCV 10^11 TCID50/ml	female
C	3	20	0	w1118 iso	DCV 10^11 TCID50/ml	female
C	4	8	1	w1118 iso	DCV 10^11 TCID50/ml	female
C	4	10	1	w1118 iso	DCV 10^11 TCID50/ml	female
C	4	12	1	w1118 iso	DCV 10^11 TCID50/ml	female
C	4	14	1	w1118 iso	DCV 10^11 TCID50/ml	female
C	4	20	0	w1118 iso	DCV 10^11 TCID50/ml	female
C	4	20	0	w1118 iso	DCV 10^11 TCID50/ml	female
C	4	20	0	w1118 iso	DCV 10^11 TCID50/ml	female
C	4	20	0	w1118 iso	DCV 10^11 TCID50/ml	female
C	4	20	0	w1118 iso	DCV 10^11 TCID50/ml	female
C	4	20	0	w1118 iso	DCV 10^11 TCID50/ml	female
C	5	10	1	w1118 iso	DCV 10^11 TCID50/ml	female
C	5	11	1	w1118 iso	DCV 10^11 TCID50/ml	female
C	5	13	1	w1118 iso	DCV 10^11 TCID50/ml	female
C	5	15	1	w1118 iso	DCV 10^11 TCID50/ml	female
C	5	20	0	w1118 iso	DCV 10^11 TCID50/ml	female
C	5	20	0	w1118 iso	DCV 10^11 TCID50/ml	female
C	5	20	0	w1118 iso	DCV 10^11 TCID50/ml	female
C	5	20	0	w1118 iso	DCV 10^11 TCID50/ml	female
C	5	20	0	w1118 iso	DCV 10^11 TCID50/ml	female
C	5	20	0	w1118 iso	DCV 10^11 TCID50/ml	female
C	6	7	1	w1118 iso	DCV 10^11 TCID50/ml	female
C	6	13	1	w1118 iso	DCV 10^11 TCID50/ml	female
C	6	20	0	w1118 iso	DCV 10^11 TCID50/ml	female
C	6	20	0	w1118 iso	DCV 10^11 TCID50/ml	female
C	6	20	0	w1118 iso	DCV 10^11 TCID50/ml	female
C	6	20	0	w1118 iso	DCV 10^11 TCID50/ml	female
C	6	20	0	w1118 iso	DCV 10^11 TCID50/ml	female
C	6	20	0	w1118 iso	DCV 10^11 TCID50/ml	female
C	6	20	0	w1118 iso	DCV 10^11 TCID50/ml	female
C	6	20	0	w1118 iso	DCV 10^11 TCID50/ml	female
C	1	4	1	w1118 iso	DCV 10^11 TCID50/ml	male
C	1	5	1	w1118 iso	DCV 10^11 TCID50/ml	male
C	1	5	1	w1118 iso	DCV 10^11 TCID50/ml	male
C	1	5	1	w1118 iso	DCV 10^11 TCID50/ml	male
C	1	9	1	w1118 iso	DCV 10^11 TCID50/ml	male
C	1	11	1	w1118 iso	DCV 10^11 TCID50/ml	male
C	1	20	0	w1118 iso	DCV 10^11 TCID50/ml	male
C	1	20	0	w1118 iso	DCV 10^11 TCID50/ml	male
C	1	20	0	w1118 iso	DCV 10^11 TCID50/ml	male
C	1	20	0	w1118 iso	DCV 10^11 TCID50/ml	male
C	2	5	1	w1118 iso	DCV 10^11 TCID50/ml	male
C	2	6	1	w1118 iso	DCV 10^11 TCID50/ml	male
C	2	7	1	w1118 iso	DCV 10^11 TCID50/ml	male
C	2	7	1	w1118 iso	DCV 10^11 TCID50/ml	male
C	2	20	0	w1118 iso	DCV 10^11 TCID50/ml	male
C	2	20	0	w1118 iso	DCV 10^11 TCID50/ml	male
C	2	20	0	w1118 iso	DCV 10^11 TCID50/ml	male
C	2	20	0	w1118 iso	DCV 10^11 TCID50/ml	male
C	2	20	0	w1118 iso	DCV 10^11 TCID50/ml	male
C	2	20	0	w1118 iso	DCV 10^11 TCID50/ml	male
C	3	5	1	w1118 iso	DCV 10^11 TCID50/ml	male
C	3	20	0	w1118 iso	DCV 10^11 TCID50/ml	male
C	3	20	0	w1118 iso	DCV 10^11 TCID50/ml	male
C	3	20	0	w1118 iso	DCV 10^11 TCID50/ml	male
C	3	20	0	w1118 iso	DCV 10^11 TCID50/ml	male
C	3	20	0	w1118 iso	DCV 10^11 TCID50/ml	male
C	3	20	0	w1118 iso	DCV 10^11 TCID50/ml	male
C	3	20	0	w1118 iso	DCV 10^11 TCID50/ml	male
C	3	20	0	w1118 iso	DCV 10^11 TCID50/ml	male
C	3	20	0	w1118 iso	DCV 10^11 TCID50/ml	male
C	4	4	1	w1118 iso	DCV 10^11 TCID50/ml	male
C	4	5	1	w1118 iso	DCV 10^11 TCID50/ml	male
C	4	6	1	w1118 iso	DCV 10^11 TCID50/ml	male
C	4	7	1	w1118 iso	DCV 10^11 TCID50/ml	male
C	4	7	1	w1118 iso	DCV 10^11 TCID50/ml	male
C	4	10	1	w1118 iso	DCV 10^11 TCID50/ml	male
C	4	20	0	w1118 iso	DCV 10^11 TCID50/ml	male
C	4	20	0	w1118 iso	DCV 10^11 TCID50/ml	male
C	4	20	0	w1118 iso	DCV 10^11 TCID50/ml	male
C	4	20	0	w1118 iso	DCV 10^11 TCID50/ml	male
C	5	5	1	w1118 iso	DCV 10^11 TCID50/ml	male
C	5	8	1	w1118 iso	DCV 10^11 TCID50/ml	male
C	5	10	1	w1118 iso	DCV 10^11 TCID50/ml	male
C	5	20	0	w1118 iso	DCV 10^11 TCID50/ml	male
C	5	20	0	w1118 iso	DCV 10^11 TCID50/ml	male
C	5	20	0	w1118 iso	DCV 10^11 TCID50/ml	male
C	5	20	0	w1118 iso	DCV 10^11 TCID50/ml	male
C	5	20	0	w1118 iso	DCV 10^11 TCID50/ml	male
C	5	20	0	w1118 iso	DCV 10^11 TCID50/ml	male
C	5	20	0	w1118 iso	DCV 10^11 TCID50/ml	male
C	6	6	1	w1118 iso	DCV 10^11 TCID50/ml	male
C	6	7	1	w1118 iso	DCV 10^11 TCID50/ml	male
C	6	11	1	w1118 iso	DCV 10^11 TCID50/ml	male
C	6	20	0	w1118 iso	DCV 10^11 TCID50/ml	male
C	6	20	0	w1118 iso	DCV 10^11 TCID50/ml	male
C	6	20	0	w1118 iso	DCV 10^11 TCID50/ml	male
C	6	20	0	w1118 iso	DCV 10^11 TCID50/ml	male
C	6	20	0	w1118 iso	DCV 10^11 TCID50/ml	male
C	6	20	0	w1118 iso	DCV 10^11 TCID50/ml	male
C	6	20	0	w1118 iso	DCV 10^11 TCID50/ml	male
