# Supplementary material for: The Toll-Dorsal Pathway Is Required for Resistance to Viral Oral Infection in Drosophila
Source: PLoS Pathog. 2014 Dec 4;10(12):e1004507. doi: 10.1371/journal.ppat.1004507 (PMC4256459; doi:10.1371/journal.ppat.1004507)
Supplement: Dataset S2 — Survival of Toll pathway mutants after DCV oral infection. (CSV) [file ppat.1004507.s014.csv]

Experiment	Replicate	Time	Status	Genotype	Treatment
A	1	5	1	w1118 iso	DCV
A	1	7	1	w1118 iso	DCV
A	1	10	1	w1118 iso	DCV
A	1	11	1	w1118 iso	DCV
A	1	20	0	w1118 iso	DCV
A	1	20	0	w1118 iso	DCV
A	1	20	0	w1118 iso	DCV
A	1	20	0	w1118 iso	DCV
A	1	20	0	w1118 iso	DCV
A	1	20	0	w1118 iso	DCV
A	2	5	1	w1118 iso	DCV
A	2	9	1	w1118 iso	DCV
A	2	12	1	w1118 iso	DCV
A	2	20	0	w1118 iso	DCV
A	2	20	0	w1118 iso	DCV
A	2	20	0	w1118 iso	DCV
A	2	20	0	w1118 iso	DCV
A	2	20	0	w1118 iso	DCV
A	2	20	0	w1118 iso	DCV
A	2	20	0	w1118 iso	DCV
A	3	5	1	w1118 iso	DCV
A	3	5	1	w1118 iso	DCV
A	3	6	1	w1118 iso	DCV
A	3	16	1	w1118 iso	DCV
A	3	17	1	w1118 iso	DCV
A	3	20	0	w1118 iso	DCV
A	3	20	0	w1118 iso	DCV
A	3	20	0	w1118 iso	DCV
A	3	20	0	w1118 iso	DCV
A	3	20	0	w1118 iso	DCV
A	4	6	1	w1118 iso	DCV
A	4	10	0	w1118 iso	DCV
A	4	11	1	w1118 iso	DCV
A	4	19	1	w1118 iso	DCV
A	4	20	0	w1118 iso	DCV
A	4	20	0	w1118 iso	DCV
A	4	20	0	w1118 iso	DCV
A	4	20	0	w1118 iso	DCV
A	4	20	0	w1118 iso	DCV
A	4	20	0	w1118 iso	DCV
A	5	5	1	w1118 iso	DCV
A	5	5	1	w1118 iso	DCV
A	5	6	1	w1118 iso	DCV
A	5	13	1	w1118 iso	DCV
A	5	18	1	w1118 iso	DCV
A	5	20	0	w1118 iso	DCV
A	5	20	0	w1118 iso	DCV
A	5	20	0	w1118 iso	DCV
A	5	20	0	w1118 iso	DCV
A	5	20	0	w1118 iso	DCV
A	6	7	1	w1118 iso	DCV
A	6	7	1	w1118 iso	DCV
A	6	7	1	w1118 iso	DCV
A	6	8	1	w1118 iso	DCV
A	6	12	1	w1118 iso	DCV
A	6	20	0	w1118 iso	DCV
A	6	20	0	w1118 iso	DCV
A	6	20	0	w1118 iso	DCV
A	6	20	0	w1118 iso	DCV
A	6	20	0	w1118 iso	DCV
A	1	6	1	spz	DCV
A	1	7	1	spz	DCV
A	1	8	1	spz	DCV
A	1	8	1	spz	DCV
A	1	10	1	spz	DCV
A	1	17	1	spz	DCV
A	1	19	1	spz	DCV
A	1	20	0	spz	DCV
A	1	20	0	spz	DCV
A	1	20	0	spz	DCV
A	2	5	1	spz	DCV
A	2	5	1	spz	DCV
A	2	5	1	spz	DCV
A	2	6	1	spz	DCV
A	2	8	1	spz	DCV
A	2	10	1	spz	DCV
A	2	12	1	spz	DCV
A	2	18	1	spz	DCV
A	2	20	0	spz	DCV
A	2	20	0	spz	DCV
A	3	5	1	spz	DCV
A	3	6	1	spz	DCV
A	3	7	1	spz	DCV
A	3	8	1	spz	DCV
A	3	8	1	spz	DCV
A	3	11	1	spz	DCV
A	3	20	0	spz	DCV
A	3	20	0	spz	DCV
A	3	20	0	spz	DCV
A	3	20	0	spz	DCV
A	4	5	1	spz	DCV
A	4	5	1	spz	DCV
A	4	5	1	spz	DCV
A	4	6	1	spz	DCV
A	4	6	1	spz	DCV
A	4	10	1	spz	DCV
A	4	11	1	spz	DCV
A	4	11	1	spz	DCV
A	4	12	1	spz	DCV
A	4	13	1	spz	DCV
A	5	5	1	spz	DCV
A	5	5	1	spz	DCV
A	5	6	1	spz	DCV
A	5	7	1	spz	DCV
A	5	7	1	spz	DCV
A	5	7	1	spz	DCV
A	5	8	1	spz	DCV
A	5	11	1	spz	DCV
A	5	17	1	spz	DCV
A	5	18	1	spz	DCV
A	6	5	1	spz	DCV
A	6	6	1	spz	DCV
A	6	6	1	spz	DCV
A	6	7	1	spz	DCV
A	6	7	1	spz	DCV
A	6	9	1	spz	DCV
A	6	10	1	spz	DCV
A	6	11	1	spz	DCV
A	6	20	0	spz	DCV
A	6	20	0	spz	DCV
A	1	6	1	Dif	DCV
A	1	8	1	Dif	DCV
A	1	12	1	Dif	DCV
A	1	12	1	Dif	DCV
A	1	20	0	Dif	DCV
A	1	20	0	Dif	DCV
A	1	20	0	Dif	DCV
A	1	20	0	Dif	DCV
A	1	20	0	Dif	DCV
A	1	20	0	Dif	DCV
A	2	8	1	Dif	DCV
A	2	20	0	Dif	DCV
A	2	20	0	Dif	DCV
A	2	20	0	Dif	DCV
A	2	20	0	Dif	DCV
A	2	20	0	Dif	DCV
A	2	20	0	Dif	DCV
A	2	20	0	Dif	DCV
A	2	20	0	Dif	DCV
A	2	20	0	Dif	DCV
A	3	5	1	Dif	DCV
A	3	8	1	Dif	DCV
A	3	9	1	Dif	DCV
A	3	18	1	Dif	DCV
A	3	20	0	Dif	DCV
A	3	20	0	Dif	DCV
A	3	20	0	Dif	DCV
A	3	20	0	Dif	DCV
A	3	20	0	Dif	DCV
A	3	20	0	Dif	DCV
A	4	6	1	Dif	DCV
A	4	7	1	Dif	DCV
A	4	7	1	Dif	DCV
A	4	8	1	Dif	DCV
A	4	9	1	Dif	DCV
A	4	17	1	Dif	DCV
A	4	19	1	Dif	DCV
A	4	20	0	Dif	DCV
A	4	20	0	Dif	DCV
A	4	20	0	Dif	DCV
A	5	8	1	Dif	DCV
A	5	8	1	Dif	DCV
A	5	20	0	Dif	DCV
A	5	20	0	Dif	DCV
A	5	20	0	Dif	DCV
A	5	20	0	Dif	DCV
A	5	20	0	Dif	DCV
A	5	20	0	Dif	DCV
A	5	20	0	Dif	DCV
A	5	20	0	Dif	DCV
A	6	9	1	Dif	DCV
A	6	16	1	Dif	DCV
A	6	20	1	Dif	DCV
A	6	20	0	Dif	DCV
A	6	20	0	Dif	DCV
A	6	20	0	Dif	DCV
A	6	20	0	Dif	DCV
A	6	20	0	Dif	DCV
A	6	20	0	Dif	DCV
A	6	20	0	Dif	DCV
A	1	5	1	dl	DCV
A	1	5	1	dl	DCV
A	1	6	1	dl	DCV
A	1	7	1	dl	DCV
A	1	8	1	dl	DCV
A	1	8	1	dl	DCV
A	1	8	1	dl	DCV
A	1	10	1	dl	DCV
A	1	20	1	dl	DCV
A	1	20	0	dl	DCV
A	2	8	1	dl	DCV
A	2	9	1	dl	DCV
A	2	9	1	dl	DCV
A	2	9	1	dl	DCV
A	2	9	1	dl	DCV
A	2	9	1	dl	DCV
A	2	10	1	dl	DCV
A	2	12	1	dl	DCV
A	2	18	1	dl	DCV
A	2	20	0	dl	DCV
A	3	5	1	dl	DCV
A	3	5	1	dl	DCV
A	3	5	1	dl	DCV
A	3	6	1	dl	DCV
A	3	7	1	dl	DCV
A	3	8	1	dl	DCV
A	3	9	1	dl	DCV
A	3	9	1	dl	DCV
A	3	9	1	dl	DCV
A	3	9	1	dl	DCV
A	4	5	1	dl	DCV
A	4	5	1	dl	DCV
A	4	6	1	dl	DCV
A	4	7	1	dl	DCV
A	4	7	1	dl	DCV
A	4	7	1	dl	DCV
A	4	8	1	dl	DCV
A	4	9	1	dl	DCV
A	4	20	0	dl	DCV
A	4	20	0	dl	DCV
A	5	5	1	dl	DCV
A	5	5	1	dl	DCV
A	5	8	1	dl	DCV
A	5	8	1	dl	DCV
A	5	9	1	dl	DCV
A	5	17	1	dl	DCV
A	5	19	1	dl	DCV
A	5	20	1	dl	DCV
A	5	20	0	dl	DCV
A	5	20	0	dl	DCV
A	6	5	1	dl	DCV
A	6	5	1	dl	DCV
A	6	6	1	dl	DCV
A	6	7	1	dl	DCV
A	6	7	1	dl	DCV
A	6	8	1	dl	DCV
A	6	11	1	dl	DCV
A	6	14	1	dl	DCV
A	6	20	0	dl	DCV
A	6	20	0	dl	DCV
A	1	5	1	pll	DCV
A	1	5	1	pll	DCV
A	1	5	1	pll	DCV
A	1	6	1	pll	DCV
A	1	7	1	pll	DCV
A	1	10	1	pll	DCV
A	1	10	1	pll	DCV
A	1	11	1	pll	DCV
A	1	12	1	pll	DCV
A	1	18	1	pll	DCV
A	2	5	1	pll	DCV
A	2	5	1	pll	DCV
A	2	6	1	pll	DCV
A	2	8	1	pll	DCV
A	2	9	1	pll	DCV
A	2	9	1	pll	DCV
A	2	10	1	pll	DCV
A	2	11	1	pll	DCV
A	2	11	1	pll	DCV
A	2	17	1	pll	DCV
A	3	5	1	pll	DCV
A	3	5	1	pll	DCV
A	3	6	1	pll	DCV
A	3	6	1	pll	DCV
A	3	9	1	pll	DCV
A	3	11	1	pll	DCV
A	3	12	1	pll	DCV
A	3	20	0	pll	DCV
A	3	20	0	pll	DCV
A	3	20	0	pll	DCV
A	4	5	1	pll	DCV
A	4	6	1	pll	DCV
A	4	6	1	pll	DCV
A	4	8	1	pll	DCV
A	4	8	1	pll	DCV
A	4	9	1	pll	DCV
A	4	9	1	pll	DCV
A	4	9	1	pll	DCV
A	4	9	1	pll	DCV
A	4	12	1	pll	DCV
A	5	5	1	pll	DCV
A	5	5	1	pll	DCV
A	5	6	1	pll	DCV
A	5	6	1	pll	DCV
A	5	6	1	pll	DCV
A	5	9	1	pll	DCV
A	5	13	1	pll	DCV
A	5	13	1	pll	DCV
A	5	17	1	pll	DCV
A	5	19	1	pll	DCV
A	6	5	1	pll	DCV
A	6	5	1	pll	DCV
A	6	6	1	pll	DCV
A	6	6	1	pll	DCV
A	6	7	1	pll	DCV
A	6	9	1	pll	DCV
A	6	9	1	pll	DCV
A	6	14	1	pll	DCV
A	6	16	1	pll	DCV
A	6	20	0	pll	DCV
B	1	6	1	w1118 iso	DCV
B	1	8	1	w1118 iso	DCV
B	1	14	1	w1118 iso	DCV
B	1	20	0	w1118 iso	DCV
B	1	20	0	w1118 iso	DCV
B	1	20	0	w1118 iso	DCV
B	1	20	0	w1118 iso	DCV
B	1	20	0	w1118 iso	DCV
B	1	20	0	w1118 iso	DCV
B	1	20	0	w1118 iso	DCV
B	1	20	0	w1118 iso	DCV
B	1	20	0	w1118 iso	DCV
B	1	20	0	w1118 iso	DCV
B	1	20	0	w1118 iso	DCV
B	1	20	0	w1118 iso	DCV
B	1	20	0	w1118 iso	DCV
B	1	20	0	w1118 iso	DCV
B	1	20	0	w1118 iso	DCV
B	1	20	0	w1118 iso	DCV
B	1	20	0	w1118 iso	DCV
B	2	6	1	w1118 iso	DCV
B	2	6	1	w1118 iso	DCV
B	2	7	1	w1118 iso	DCV
B	2	7	1	w1118 iso	DCV
B	2	12	1	w1118 iso	DCV
B	2	16	1	w1118 iso	DCV
B	2	17	1	w1118 iso	DCV
B	2	20	0	w1118 iso	DCV
B	2	20	0	w1118 iso	DCV
B	2	20	0	w1118 iso	DCV
B	2	20	0	w1118 iso	DCV
B	2	20	0	w1118 iso	DCV
B	2	20	0	w1118 iso	DCV
B	2	20	0	w1118 iso	DCV
B	2	20	0	w1118 iso	DCV
B	2	20	0	w1118 iso	DCV
B	2	20	0	w1118 iso	DCV
B	2	20	0	w1118 iso	DCV
B	2	20	0	w1118 iso	DCV
B	2	20	0	w1118 iso	DCV
B	3	6	1	w1118 iso	DCV
B	3	10	1	w1118 iso	DCV
B	3	14	1	w1118 iso	DCV
B	3	20	0	w1118 iso	DCV
B	3	20	0	w1118 iso	DCV
B	3	20	0	w1118 iso	DCV
B	3	20	0	w1118 iso	DCV
B	3	20	0	w1118 iso	DCV
B	3	20	0	w1118 iso	DCV
B	3	20	0	w1118 iso	DCV
B	3	20	0	w1118 iso	DCV
B	3	20	0	w1118 iso	DCV
B	3	20	0	w1118 iso	DCV
B	3	20	0	w1118 iso	DCV
B	3	20	0	w1118 iso	DCV
B	3	20	0	w1118 iso	DCV
B	3	20	0	w1118 iso	DCV
B	3	20	0	w1118 iso	DCV
B	3	20	0	w1118 iso	DCV
B	3	20	0	w1118 iso	DCV
B	4	6	1	w1118 iso	DCV
B	4	7	1	w1118 iso	DCV
B	4	8	1	w1118 iso	DCV
B	4	14	1	w1118 iso	DCV
B	4	20	0	w1118 iso	DCV
B	4	20	0	w1118 iso	DCV
B	4	20	0	w1118 iso	DCV
B	4	20	0	w1118 iso	DCV
B	4	20	0	w1118 iso	DCV
B	4	20	0	w1118 iso	DCV
B	4	20	0	w1118 iso	DCV
B	4	20	0	w1118 iso	DCV
B	4	20	0	w1118 iso	DCV
B	4	20	0	w1118 iso	DCV
B	4	20	0	w1118 iso	DCV
B	4	20	0	w1118 iso	DCV
B	4	20	0	w1118 iso	DCV
B	4	20	0	w1118 iso	DCV
B	4	20	0	w1118 iso	DCV
B	4	20	0	w1118 iso	DCV
B	1	5	1	spz	DCV
B	1	5	1	spz	DCV
B	1	5	1	spz	DCV
B	1	6	1	spz	DCV
B	1	6	1	spz	DCV
B	1	6	1	spz	DCV
B	1	7	1	spz	DCV
B	1	7	1	spz	DCV
B	1	8	1	spz	DCV
B	1	9	1	spz	DCV
B	1	12	1	spz	DCV
B	1	14	1	spz	DCV
B	1	15	1	spz	DCV
B	1	18	1	spz	DCV
B	1	20	0	spz	DCV
B	1	20	0	spz	DCV
B	1	20	0	spz	DCV
B	1	20	0	spz	DCV
B	1	20	0	spz	DCV
B	1	20	0	spz	DCV
B	2	4	1	spz	DCV
B	2	4	1	spz	DCV
B	2	4	1	spz	DCV
B	2	5	1	spz	DCV
B	2	6	1	spz	DCV
B	2	7	1	spz	DCV
B	2	8	1	spz	DCV
B	2	11	1	spz	DCV
B	2	11	1	spz	DCV
B	2	12	1	spz	DCV
B	2	12	1	spz	DCV
B	2	14	1	spz	DCV
B	2	19	1	spz	DCV
B	2	20	0	spz	DCV
B	2	20	0	spz	DCV
B	2	20	0	spz	DCV
B	2	20	0	spz	DCV
B	2	20	0	spz	DCV
B	2	20	0	spz	DCV
B	2	20	0	spz	DCV
B	3	5	1	spz	DCV
B	3	5	1	spz	DCV
B	3	5	1	spz	DCV
B	3	5	1	spz	DCV
B	3	6	1	spz	DCV
B	3	6	1	spz	DCV
B	3	7	1	spz	DCV
B	3	9	1	spz	DCV
B	3	11	1	spz	DCV
B	3	11	1	spz	DCV
B	3	11	1	spz	DCV
B	3	13	1	spz	DCV
B	3	14	1	spz	DCV
B	3	20	0	spz	DCV
B	3	20	0	spz	DCV
B	3	20	0	spz	DCV
B	3	20	0	spz	DCV
B	3	20	0	spz	DCV
B	3	20	0	spz	DCV
B	3	20	0	spz	DCV
B	3	20	0	spz	DCV
B	3	20	0	spz	DCV
B	4	4	1	spz	DCV
B	4	5	1	spz	DCV
B	4	5	1	spz	DCV
B	4	6	1	spz	DCV
B	4	6	1	spz	DCV
B	4	6	1	spz	DCV
B	4	6	1	spz	DCV
B	4	6	1	spz	DCV
B	4	7	1	spz	DCV
B	4	7	1	spz	DCV
B	4	7	1	spz	DCV
B	4	12	1	spz	DCV
B	4	13	1	spz	DCV
B	4	14	1	spz	DCV
B	4	17	1	spz	DCV
B	4	20	0	spz	DCV
B	4	20	0	spz	DCV
B	4	20	0	spz	DCV
B	4	20	0	spz	DCV
B	4	20	0	spz	DCV
B	1	6	1	pll	DCV
B	1	6	1	pll	DCV
B	1	6	1	pll	DCV
B	1	7	1	pll	DCV
B	1	7	1	pll	DCV
B	1	7	1	pll	DCV
B	1	8	1	pll	DCV
B	1	11	1	pll	DCV
B	1	11	1	pll	DCV
B	1	11	1	pll	DCV
B	1	12	1	pll	DCV
B	1	12	1	pll	DCV
B	1	13	1	pll	DCV
B	1	14	1	pll	DCV
B	1	19	1	pll	DCV
B	1	20	0	pll	DCV
B	1	20	0	pll	DCV
B	1	20	0	pll	DCV
B	1	20	0	pll	DCV
B	1	20	0	pll	DCV
B	2	4	1	pll	DCV
B	2	4	1	pll	DCV
B	2	5	1	pll	DCV
B	2	6	1	pll	DCV
B	2	6	1	pll	DCV
B	2	6	1	pll	DCV
B	2	7	1	pll	DCV
B	2	7	1	pll	DCV
B	2	8	1	pll	DCV
B	2	11	1	pll	DCV
B	2	11	1	pll	DCV
B	2	12	1	pll	DCV
B	2	14	1	pll	DCV
B	2	18	1	pll	DCV
B	2	20	0	pll	DCV
B	2	20	0	pll	DCV
B	2	20	0	pll	DCV
B	2	20	0	pll	DCV
B	2	20	0	pll	DCV
B	2	20	0	pll	DCV
B	3	4	1	pll	DCV
B	3	4	1	pll	DCV
B	3	5	1	pll	DCV
B	3	5	1	pll	DCV
B	3	5	1	pll	DCV
B	3	6	1	pll	DCV
B	3	6	1	pll	DCV
B	3	6	1	pll	DCV
B	3	7	1	pll	DCV
B	3	8	1	pll	DCV
B	3	9	1	pll	DCV
B	3	11	1	pll	DCV
B	3	12	1	pll	DCV
B	3	13	1	pll	DCV
B	3	14	1	pll	DCV
B	3	16	1	pll	DCV
B	3	18	1	pll	DCV
B	3	20	0	pll	DCV
B	3	20	0	pll	DCV
B	3	20	0	pll	DCV
B	4	4	1	pll	DCV
B	4	5	1	pll	DCV
B	4	5	1	pll	DCV
B	4	6	1	pll	DCV
B	4	6	1	pll	DCV
B	4	7	1	pll	DCV
B	4	8	1	pll	DCV
B	4	8	1	pll	DCV
B	4	9	1	pll	DCV
B	4	10	1	pll	DCV
B	4	11	1	pll	DCV
B	4	12	1	pll	DCV
B	4	13	1	pll	DCV
B	4	13	1	pll	DCV
B	4	14	1	pll	DCV
B	4	20	0	pll	DCV
B	4	20	0	pll	DCV
B	4	20	0	pll	DCV
B	4	20	0	pll	DCV
B	4	20	0	pll	DCV
B	1	5	1	dl	DCV
B	1	5	1	dl	DCV
B	1	5	1	dl	DCV
B	1	6	1	dl	DCV
B	1	6	1	dl	DCV
B	1	7	1	dl	DCV
B	1	7	1	dl	DCV
B	1	7	1	dl	DCV
B	1	8	1	dl	DCV
B	1	10	1	dl	DCV
B	1	18	1	dl	DCV
B	1	19	1	dl	DCV
B	1	19	1	dl	DCV
B	1	20	0	dl	DCV
B	1	20	0	dl	DCV
B	1	20	0	dl	DCV
B	1	20	0	dl	DCV
B	1	20	0	dl	DCV
B	1	20	0	dl	DCV
B	1	20	0	dl	DCV
B	2	5	1	dl	DCV
B	2	5	1	dl	DCV
B	2	6	1	dl	DCV
B	2	6	1	dl	DCV
B	2	6	1	dl	DCV
B	2	7	1	dl	DCV
B	2	8	1	dl	DCV
B	2	8	1	dl	DCV
B	2	19	1	dl	DCV
B	2	20	0	dl	DCV
B	2	20	0	dl	DCV
B	2	20	0	dl	DCV
B	2	20	0	dl	DCV
B	2	20	0	dl	DCV
B	2	20	0	dl	DCV
B	2	20	0	dl	DCV
B	2	20	0	dl	DCV
B	2	20	0	dl	DCV
B	2	20	0	dl	DCV
B	2	20	0	dl	DCV
B	1	6	1	Dif	DCV
B	1	12	1	Dif	DCV
B	1	20	0	Dif	DCV
B	1	20	0	Dif	DCV
B	1	20	0	Dif	DCV
B	1	20	0	Dif	DCV
B	1	20	0	Dif	DCV
B	1	20	0	Dif	DCV
B	1	20	0	Dif	DCV
B	1	20	0	Dif	DCV
B	1	20	0	Dif	DCV
B	1	20	0	Dif	DCV
B	1	20	0	Dif	DCV
B	1	20	0	Dif	DCV
B	1	20	0	Dif	DCV
B	1	20	0	Dif	DCV
B	1	20	0	Dif	DCV
B	1	20	0	Dif	DCV
B	1	20	0	Dif	DCV
B	1	20	0	Dif	DCV
B	2	6	1	Dif	DCV
B	2	13	1	Dif	DCV
B	2	18	1	Dif	DCV
B	2	20	0	Dif	DCV
B	2	20	0	Dif	DCV
B	2	20	0	Dif	DCV
B	2	20	0	Dif	DCV
B	2	20	0	Dif	DCV
B	2	20	0	Dif	DCV
B	2	20	0	Dif	DCV
B	2	20	0	Dif	DCV
B	2	20	0	Dif	DCV
B	2	20	0	Dif	DCV
B	2	20	0	Dif	DCV
B	2	20	0	Dif	DCV
B	2	20	0	Dif	DCV
B	2	20	0	Dif	DCV
B	2	20	0	Dif	DCV
B	2	20	0	Dif	DCV
B	2	20	0	Dif	DCV
B	3	7	1	Dif	DCV
B	3	19	1	Dif	DCV
B	3	20	0	Dif	DCV
B	3	20	0	Dif	DCV
B	3	20	0	Dif	DCV
B	3	20	0	Dif	DCV
B	3	20	0	Dif	DCV
B	3	20	0	Dif	DCV
B	3	20	0	Dif	DCV
B	3	20	0	Dif	DCV
B	3	20	0	Dif	DCV
B	3	20	0	Dif	DCV
B	3	20	0	Dif	DCV
B	3	20	0	Dif	DCV
B	3	20	0	Dif	DCV
B	3	20	0	Dif	DCV
B	3	20	0	Dif	DCV
B	3	20	0	Dif	DCV
B	3	20	0	Dif	DCV
B	3	20	0	Dif	DCV
B	4	4	1	Dif	DCV
B	4	5	1	Dif	DCV
B	4	7	1	Dif	DCV
B	4	16	1	Dif	DCV
B	4	19	1	Dif	DCV
B	4	20	0	Dif	DCV
B	4	20	0	Dif	DCV
B	4	20	0	Dif	DCV
B	4	20	0	Dif	DCV
B	4	20	0	Dif	DCV
B	4	20	0	Dif	DCV
B	4	20	0	Dif	DCV
B	4	20	0	Dif	DCV
B	4	20	0	Dif	DCV
B	4	20	0	Dif	DCV
B	4	20	0	Dif	DCV
B	4	20	0	Dif	DCV
B	4	20	0	Dif	DCV
B	4	20	0	Dif	DCV
B	4	20	0	Dif	DCV
B	5	6	1	Dif	DCV
B	5	11	1	Dif	DCV
B	5	14	1	Dif	DCV
B	5	18	1	Dif	DCV
B	5	20	0	Dif	DCV
B	5	20	0	Dif	DCV
B	5	20	0	Dif	DCV
B	5	20	0	Dif	DCV
B	5	20	0	Dif	DCV
B	5	20	0	Dif	DCV
B	5	20	0	Dif	DCV
B	5	20	0	Dif	DCV
B	5	20	0	Dif	DCV
B	5	20	0	Dif	DCV
B	5	20	0	Dif	DCV
B	5	20	0	Dif	DCV
B	5	20	0	Dif	DCV
B	5	20	0	Dif	DCV
B	5	20	0	Dif	DCV
B	5	20	0	Dif	DCV
B	6	7	1	Dif	DCV
B	6	19	1	Dif	DCV
B	6	20	0	Dif	DCV
B	6	20	0	Dif	DCV
B	6	20	0	Dif	DCV
B	6	20	0	Dif	DCV
B	6	20	0	Dif	DCV
B	6	20	0	Dif	DCV
B	6	20	0	Dif	DCV
B	6	20	0	Dif	DCV
B	6	20	0	Dif	DCV
B	6	20	0	Dif	DCV
B	6	20	0	Dif	DCV
B	6	20	0	Dif	DCV
B	6	20	0	Dif	DCV
B	6	20	0	Dif	DCV
B	6	20	0	Dif	DCV
B	6	20	0	Dif	DCV
B	6	20	0	Dif	DCV
B	6	20	0	Dif	DCV
C	1	6	1	w1118 iso	DCV
C	1	8	1	w1118 iso	DCV
C	1	8	1	w1118 iso	DCV
C	1	20	0	w1118 iso	DCV
C	1	20	0	w1118 iso	DCV
C	1	20	0	w1118 iso	DCV
C	1	20	0	w1118 iso	DCV
C	1	20	0	w1118 iso	DCV
C	1	20	0	w1118 iso	DCV
C	1	20	0	w1118 iso	DCV
C	2	7	1	w1118 iso	DCV
C	2	8	1	w1118 iso	DCV
C	2	20	0	w1118 iso	DCV
C	2	20	0	w1118 iso	DCV
C	2	20	0	w1118 iso	DCV
C	2	20	0	w1118 iso	DCV
C	2	20	0	w1118 iso	DCV
C	2	20	0	w1118 iso	DCV
C	2	20	0	w1118 iso	DCV
C	2	20	0	w1118 iso	DCV
C	3	8	1	w1118 iso	DCV
C	3	9	1	w1118 iso	DCV
C	3	20	0	w1118 iso	DCV
C	3	20	0	w1118 iso	DCV
C	3	20	0	w1118 iso	DCV
C	3	20	0	w1118 iso	DCV
C	3	20	0	w1118 iso	DCV
C	3	20	0	w1118 iso	DCV
C	3	20	0	w1118 iso	DCV
C	3	20	0	w1118 iso	DCV
C	4	7	1	w1118 iso	DCV
C	4	10	1	w1118 iso	DCV
C	4	20	0	w1118 iso	DCV
C	4	20	0	w1118 iso	DCV
C	4	20	0	w1118 iso	DCV
C	4	20	0	w1118 iso	DCV
C	4	20	0	w1118 iso	DCV
C	4	20	0	w1118 iso	DCV
C	4	20	0	w1118 iso	DCV
C	4	20	0	w1118 iso	DCV
C	5	6	1	w1118 iso	DCV
C	5	7	1	w1118 iso	DCV
C	5	7	1	w1118 iso	DCV
C	5	20	0	w1118 iso	DCV
C	5	20	0	w1118 iso	DCV
C	5	20	0	w1118 iso	DCV
C	5	20	0	w1118 iso	DCV
C	5	20	0	w1118 iso	DCV
C	5	20	0	w1118 iso	DCV
C	5	20	0	w1118 iso	DCV
C	6	7	1	w1118 iso	DCV
C	6	8	1	w1118 iso	DCV
C	6	9	1	w1118 iso	DCV
C	6	9	1	w1118 iso	DCV
C	6	20	0	w1118 iso	DCV
C	6	20	0	w1118 iso	DCV
C	6	20	0	w1118 iso	DCV
C	6	20	0	w1118 iso	DCV
C	6	20	0	w1118 iso	DCV
C	6	20	0	w1118 iso	DCV
C	1	5	1	pll	DCV
C	1	8	1	pll	DCV
C	1	9	1	pll	DCV
C	1	9	1	pll	DCV
C	1	9	1	pll	DCV
C	1	14	1	pll	DCV
C	1	17	1	pll	DCV
C	1	20	0	pll	DCV
C	1	20	0	pll	DCV
C	1	20	0	pll	DCV
C	2	6	1	pll	DCV
C	2	7	1	pll	DCV
C	2	7	1	pll	DCV
C	2	7	1	pll	DCV
C	2	9	1	pll	DCV
C	2	9	1	pll	DCV
C	2	11	1	pll	DCV
C	2	20	0	pll	DCV
C	2	20	0	pll	DCV
C	2	20	0	pll	DCV
C	3	5	1	pll	DCV
C	3	8	1	pll	DCV
C	3	8	1	pll	DCV
C	3	9	1	pll	DCV
C	3	9	1	pll	DCV
C	3	10	1	pll	DCV
C	3	11	1	pll	DCV
C	3	12	1	pll	DCV
C	3	20	0	pll	DCV
C	3	20	0	pll	DCV
C	4	6	1	pll	DCV
C	4	7	1	pll	DCV
C	4	7	1	pll	DCV
C	4	7	1	pll	DCV
C	4	10	1	pll	DCV
C	4	11	1	pll	DCV
C	4	11	1	pll	DCV
C	4	12	1	pll	DCV
C	4	13	1	pll	DCV
C	4	14	1	pll	DCV
C	5	5	1	pll	DCV
C	5	5	1	pll	DCV
C	5	6	1	pll	DCV
C	5	6	1	pll	DCV
C	5	8	1	pll	DCV
C	5	12	1	pll	DCV
C	5	12	1	pll	DCV
C	5	14	1	pll	DCV
C	5	14	1	pll	DCV
C	5	15	1	pll	DCV
C	6	6	1	pll	DCV
C	6	8	1	pll	DCV
C	6	8	1	pll	DCV
C	6	8	1	pll	DCV
C	6	8	1	pll	DCV
C	6	8	1	pll	DCV
C	6	8	1	pll	DCV
C	6	20	0	pll	DCV
C	6	20	0	pll	DCV
C	6	20	0	pll	DCV
C	1	4	1	dl	DCV
C	1	6	1	dl	DCV
C	1	6	1	dl	DCV
C	1	6	1	dl	DCV
C	1	7	1	dl	DCV
C	1	8	1	dl	DCV
C	1	9	1	dl	DCV
C	1	20	0	dl	DCV
C	1	20	0	dl	DCV
C	1	20	0	dl	DCV
C	2	5	1	dl	DCV
C	2	6	1	dl	DCV
C	2	6	1	dl	DCV
C	2	7	1	dl	DCV
C	2	7	1	dl	DCV
C	2	8	1	dl	DCV
C	2	10	1	dl	DCV
C	2	14	1	dl	DCV
C	2	20	0	dl	DCV
C	2	20	0	dl	DCV
C	3	6	1	dl	DCV
C	3	7	1	dl	DCV
C	3	8	1	dl	DCV
C	3	9	1	dl	DCV
C	3	9	1	dl	DCV
C	3	10	1	dl	DCV
C	3	10	1	dl	DCV
C	3	20	0	dl	DCV
C	3	20	0	dl	DCV
C	3	20	0	dl	DCV
C	4	5	1	dl	DCV
C	4	7	1	dl	DCV
C	4	7	1	dl	DCV
C	4	8	1	dl	DCV
C	4	8	1	dl	DCV
C	4	8	1	dl	DCV
C	4	10	1	dl	DCV
C	4	11	1	dl	DCV
C	4	11	1	dl	DCV
C	4	11	1	dl	DCV
C	5	6	1	dl	DCV
C	5	6	1	dl	DCV
C	5	8	1	dl	DCV
C	5	8	1	dl	DCV
C	5	8	1	dl	DCV
C	5	8	1	dl	DCV
C	5	9	1	dl	DCV
C	5	13	1	dl	DCV
C	5	20	0	dl	DCV
C	5	20	0	dl	DCV
C	6	6	1	dl	DCV
C	6	7	1	dl	DCV
C	6	7	1	dl	DCV
C	6	8	1	dl	DCV
C	6	8	1	dl	DCV
C	6	9	1	dl	DCV
C	6	9	1	dl	DCV
C	6	10	1	dl	DCV
C	6	11	1	dl	DCV
C	6	14	1	dl	DCV
C	1	6	1	spz	DCV
C	1	6	1	spz	DCV
C	1	6	1	spz	DCV
C	1	7	1	spz	DCV
C	1	7	1	spz	DCV
C	1	12	1	spz	DCV
C	1	12	1	spz	DCV
C	1	13	1	spz	DCV
C	1	14	1	spz	DCV
C	1	15	1	spz	DCV
C	2	6	1	spz	DCV
C	2	6	1	spz	DCV
C	2	7	1	spz	DCV
C	2	7	1	spz	DCV
C	2	8	1	spz	DCV
C	2	8	1	spz	DCV
C	2	11	1	spz	DCV
C	2	20	0	spz	DCV
C	2	20	0	spz	DCV
C	2	20	0	spz	DCV
C	3	5	1	spz	DCV
C	3	7	1	spz	DCV
C	3	8	1	spz	DCV
C	3	8	1	spz	DCV
C	3	11	1	spz	DCV
C	3	11	1	spz	DCV
C	3	11	1	spz	DCV
C	3	13	1	spz	DCV
C	3	13	1	spz	DCV
C	3	20	0	spz	DCV
C	4	5	1	spz	DCV
C	4	5	1	spz	DCV
C	4	7	1	spz	DCV
C	4	7	1	spz	DCV
C	4	8	1	spz	DCV
C	4	10	1	spz	DCV
C	4	20	0	spz	DCV
C	4	20	0	spz	DCV
C	4	20	0	spz	DCV
C	4	20	0	spz	DCV
C	5	6	1	spz	DCV
C	5	8	1	spz	DCV
C	5	8	1	spz	DCV
C	5	8	1	spz	DCV
C	5	9	1	spz	DCV
C	5	9	1	spz	DCV
C	5	20	0	spz	DCV
C	5	20	0	spz	DCV
C	5	20	0	spz	DCV
C	5	20	0	spz	DCV
C	6	6	1	spz	DCV
C	6	6	1	spz	DCV
C	6	8	1	spz	DCV
C	6	8	1	spz	DCV
C	6	9	1	spz	DCV
C	6	10	1	spz	DCV
C	6	10	1	spz	DCV
C	6	12	1	spz	DCV
C	6	20	0	spz	DCV
C	6	20	0	spz	DCV
