# Supplementary material for: The Toll-Dorsal Pathway Is Required for Resistance to Viral Oral Infection in Drosophila
Source: PLoS Pathog. 2014 Dec 4;10(12):e1004507. doi: 10.1371/journal.ppat.1004507 (PMC4256459; doi:10.1371/journal.ppat.1004507)
Supplement: Dataset S4 — Survival of Toll pathway mutants after mock oral infection. (CSV) [file ppat.1004507.s016.csv]

Experiment	Replicate	Time	Status	Genotype	Treatment
A	1	20	0	w1118 iso	Mock
A	1	20	0	w1118 iso	Mock
A	1	20	0	w1118 iso	Mock
A	1	20	0	w1118 iso	Mock
A	1	20	0	w1118 iso	Mock
A	1	20	0	w1118 iso	Mock
A	1	20	0	w1118 iso	Mock
A	1	20	0	w1118 iso	Mock
A	1	20	0	w1118 iso	Mock
A	1	20	0	w1118 iso	Mock
A	2	20	0	w1118 iso	Mock
A	2	20	0	w1118 iso	Mock
A	2	20	0	w1118 iso	Mock
A	2	20	0	w1118 iso	Mock
A	2	20	0	w1118 iso	Mock
A	2	20	0	w1118 iso	Mock
A	2	20	0	w1118 iso	Mock
A	2	20	0	w1118 iso	Mock
A	2	20	0	w1118 iso	Mock
A	2	20	0	w1118 iso	Mock
A	3	20	0	w1118 iso	Mock
A	3	20	0	w1118 iso	Mock
A	3	20	0	w1118 iso	Mock
A	3	20	0	w1118 iso	Mock
A	3	20	0	w1118 iso	Mock
A	3	20	0	w1118 iso	Mock
A	3	20	0	w1118 iso	Mock
A	3	20	0	w1118 iso	Mock
A	3	20	0	w1118 iso	Mock
A	3	20	0	w1118 iso	Mock
A	4	10	0	w1118 iso	Mock
A	4	20	0	w1118 iso	Mock
A	4	20	0	w1118 iso	Mock
A	4	20	0	w1118 iso	Mock
A	4	20	0	w1118 iso	Mock
A	4	20	0	w1118 iso	Mock
A	4	20	0	w1118 iso	Mock
A	4	20	0	w1118 iso	Mock
A	4	20	0	w1118 iso	Mock
A	4	20	0	w1118 iso	Mock
A	5	4	1	w1118 iso	Mock
A	5	20	0	w1118 iso	Mock
A	5	20	0	w1118 iso	Mock
A	5	20	0	w1118 iso	Mock
A	5	20	0	w1118 iso	Mock
A	5	20	0	w1118 iso	Mock
A	5	20	0	w1118 iso	Mock
A	5	20	0	w1118 iso	Mock
A	5	20	0	w1118 iso	Mock
A	5	20	0	w1118 iso	Mock
A	6	20	0	w1118 iso	Mock
A	6	20	0	w1118 iso	Mock
A	6	20	0	w1118 iso	Mock
A	6	20	0	w1118 iso	Mock
A	6	20	0	w1118 iso	Mock
A	6	20	0	w1118 iso	Mock
A	6	20	0	w1118 iso	Mock
A	6	20	0	w1118 iso	Mock
A	6	20	0	w1118 iso	Mock
A	6	20	0	w1118 iso	Mock
A	1	20	0	spz	Mock
A	1	20	0	spz	Mock
A	1	20	0	spz	Mock
A	1	20	0	spz	Mock
A	1	20	0	spz	Mock
A	1	20	0	spz	Mock
A	1	20	0	spz	Mock
A	1	20	0	spz	Mock
A	1	20	0	spz	Mock
A	1	20	0	spz	Mock
A	2	12	1	spz	Mock
A	2	20	0	spz	Mock
A	2	20	0	spz	Mock
A	2	20	0	spz	Mock
A	2	20	0	spz	Mock
A	2	20	0	spz	Mock
A	2	20	0	spz	Mock
A	2	20	0	spz	Mock
A	2	20	0	spz	Mock
A	2	20	0	spz	Mock
A	3	20	0	spz	Mock
A	3	20	0	spz	Mock
A	3	20	0	spz	Mock
A	3	20	0	spz	Mock
A	3	20	0	spz	Mock
A	3	20	0	spz	Mock
A	3	20	0	spz	Mock
A	3	20	0	spz	Mock
A	3	20	0	spz	Mock
A	3	20	0	spz	Mock
A	4	20	0	spz	Mock
A	4	20	0	spz	Mock
A	4	20	0	spz	Mock
A	4	20	0	spz	Mock
A	4	20	0	spz	Mock
A	4	20	0	spz	Mock
A	4	20	0	spz	Mock
A	4	20	0	spz	Mock
A	4	20	0	spz	Mock
A	4	20	0	spz	Mock
A	5	6	1	spz	Mock
A	5	10	1	spz	Mock
A	5	20	0	spz	Mock
A	5	20	0	spz	Mock
A	5	20	0	spz	Mock
A	5	20	0	spz	Mock
A	5	20	0	spz	Mock
A	5	20	0	spz	Mock
A	5	20	0	spz	Mock
A	5	20	0	spz	Mock
A	6	20	0	spz	Mock
A	6	20	0	spz	Mock
A	6	20	0	spz	Mock
A	6	20	0	spz	Mock
A	6	20	0	spz	Mock
A	6	20	0	spz	Mock
A	6	20	0	spz	Mock
A	6	20	0	spz	Mock
A	6	20	0	spz	Mock
A	6	20	0	spz	Mock
A	1	20	0	Dif	Mock
A	1	20	0	Dif	Mock
A	1	20	0	Dif	Mock
A	1	20	0	Dif	Mock
A	1	20	0	Dif	Mock
A	1	20	0	Dif	Mock
A	1	20	0	Dif	Mock
A	1	20	0	Dif	Mock
A	1	20	0	Dif	Mock
A	1	20	0	Dif	Mock
A	2	19	1	Dif	Mock
A	2	20	0	Dif	Mock
A	2	20	0	Dif	Mock
A	2	20	0	Dif	Mock
A	2	20	0	Dif	Mock
A	2	20	0	Dif	Mock
A	2	20	0	Dif	Mock
A	2	20	0	Dif	Mock
A	2	20	0	Dif	Mock
A	2	20	0	Dif	Mock
A	3	4	1	Dif	Mock
A	3	20	0	Dif	Mock
A	3	20	0	Dif	Mock
A	3	20	0	Dif	Mock
A	3	20	0	Dif	Mock
A	3	20	0	Dif	Mock
A	3	20	0	Dif	Mock
A	3	20	0	Dif	Mock
A	3	20	0	Dif	Mock
A	3	20	0	Dif	Mock
A	4	20	0	Dif	Mock
A	4	20	0	Dif	Mock
A	4	20	0	Dif	Mock
A	4	20	0	Dif	Mock
A	4	20	0	Dif	Mock
A	4	20	0	Dif	Mock
A	4	20	0	Dif	Mock
A	4	20	0	Dif	Mock
A	4	20	0	Dif	Mock
A	4	20	0	Dif	Mock
A	5	20	0	Dif	Mock
A	5	20	0	Dif	Mock
A	5	20	0	Dif	Mock
A	5	20	0	Dif	Mock
A	5	20	0	Dif	Mock
A	5	20	0	Dif	Mock
A	5	20	0	Dif	Mock
A	5	20	0	Dif	Mock
A	5	20	0	Dif	Mock
A	5	20	0	Dif	Mock
A	6	11	1	Dif	Mock
A	6	20	0	Dif	Mock
A	6	20	0	Dif	Mock
A	6	20	0	Dif	Mock
A	6	20	0	Dif	Mock
A	6	20	0	Dif	Mock
A	6	20	0	Dif	Mock
A	6	20	0	Dif	Mock
A	6	20	0	Dif	Mock
A	6	20	0	Dif	Mock
A	1	6	1	dl	Mock
A	1	9	1	dl	Mock
A	1	12	1	dl	Mock
A	1	20	0	dl	Mock
A	1	20	0	dl	Mock
A	1	20	0	dl	Mock
A	1	20	0	dl	Mock
A	1	20	0	dl	Mock
A	1	20	0	dl	Mock
A	1	20	0	dl	Mock
A	2	10	1	dl	Mock
A	2	20	0	dl	Mock
A	2	20	0	dl	Mock
A	2	20	0	dl	Mock
A	2	20	0	dl	Mock
A	2	20	0	dl	Mock
A	2	20	0	dl	Mock
A	2	20	0	dl	Mock
A	2	20	0	dl	Mock
A	2	20	0	dl	Mock
A	3	9	1	dl	Mock
A	3	20	0	dl	Mock
A	3	20	0	dl	Mock
A	3	20	0	dl	Mock
A	3	20	0	dl	Mock
A	3	20	0	dl	Mock
A	3	20	0	dl	Mock
A	3	20	0	dl	Mock
A	3	20	0	dl	Mock
A	3	20	0	dl	Mock
A	4	20	0	dl	Mock
A	4	20	0	dl	Mock
A	4	20	0	dl	Mock
A	4	20	0	dl	Mock
A	4	20	0	dl	Mock
A	4	20	0	dl	Mock
A	4	20	0	dl	Mock
A	4	20	0	dl	Mock
A	4	20	0	dl	Mock
A	4	20	0	dl	Mock
A	5	17	1	dl	Mock
A	5	18	1	dl	Mock
A	5	18	1	dl	Mock
A	5	19	1	dl	Mock
A	5	20	0	dl	Mock
A	5	20	0	dl	Mock
A	5	20	0	dl	Mock
A	5	20	0	dl	Mock
A	5	20	0	dl	Mock
A	5	20	0	dl	Mock
A	6	20	0	dl	Mock
A	6	20	0	dl	Mock
A	6	20	0	dl	Mock
A	6	20	0	dl	Mock
A	6	20	0	dl	Mock
A	6	20	0	dl	Mock
A	6	20	0	dl	Mock
A	6	20	0	dl	Mock
A	6	20	0	dl	Mock
A	6	20	0	dl	Mock
A	1	20	0	pll	Mock
A	1	20	0	pll	Mock
A	1	20	0	pll	Mock
A	1	20	0	pll	Mock
A	1	20	0	pll	Mock
A	1	20	0	pll	Mock
A	1	20	0	pll	Mock
A	1	20	0	pll	Mock
A	1	20	0	pll	Mock
A	1	20	0	pll	Mock
A	2	20	0	pll	Mock
A	2	20	0	pll	Mock
A	2	20	0	pll	Mock
A	2	20	0	pll	Mock
A	2	20	0	pll	Mock
A	2	20	0	pll	Mock
A	2	20	0	pll	Mock
A	2	20	0	pll	Mock
A	2	20	0	pll	Mock
A	2	20	0	pll	Mock
A	3	20	0	pll	Mock
A	3	20	0	pll	Mock
A	3	20	0	pll	Mock
A	3	20	0	pll	Mock
A	3	20	0	pll	Mock
A	3	20	0	pll	Mock
A	3	20	0	pll	Mock
A	3	20	0	pll	Mock
A	3	20	0	pll	Mock
A	3	20	0	pll	Mock
A	4	20	0	pll	Mock
A	4	20	0	pll	Mock
A	4	20	0	pll	Mock
A	4	20	0	pll	Mock
A	4	20	0	pll	Mock
A	4	20	0	pll	Mock
A	4	20	0	pll	Mock
A	4	20	0	pll	Mock
A	4	20	0	pll	Mock
A	4	20	0	pll	Mock
A	5	10	1	pll	Mock
A	5	18	1	pll	Mock
A	5	20	0	pll	Mock
A	5	20	0	pll	Mock
A	5	20	0	pll	Mock
A	5	20	0	pll	Mock
A	5	20	0	pll	Mock
A	5	20	0	pll	Mock
A	5	20	0	pll	Mock
A	5	20	0	pll	Mock
A	6	20	0	pll	Mock
A	6	20	0	pll	Mock
A	6	20	0	pll	Mock
A	6	20	0	pll	Mock
A	6	20	0	pll	Mock
A	6	20	0	pll	Mock
A	6	20	0	pll	Mock
A	6	20	0	pll	Mock
A	6	20	0	pll	Mock
A	6	20	0	pll	Mock
B	1	15	1	pll	Mock
B	1	20	0	pll	Mock
B	1	20	0	pll	Mock
B	1	20	0	pll	Mock
B	1	20	0	pll	Mock
B	1	20	0	pll	Mock
B	1	20	0	pll	Mock
B	1	20	0	pll	Mock
B	1	20	0	pll	Mock
B	1	20	0	pll	Mock
B	1	20	0	pll	Mock
B	1	20	0	pll	Mock
B	1	20	0	pll	Mock
B	1	20	0	pll	Mock
B	1	20	0	pll	Mock
B	1	20	0	pll	Mock
B	1	20	0	pll	Mock
B	1	20	0	pll	Mock
B	1	20	0	pll	Mock
B	1	20	0	pll	Mock
B	2	20	0	pll	Mock
B	2	20	0	pll	Mock
B	2	20	0	pll	Mock
B	2	20	0	pll	Mock
B	2	20	0	pll	Mock
B	2	20	0	pll	Mock
B	2	20	0	pll	Mock
B	2	20	0	pll	Mock
B	2	20	0	pll	Mock
B	2	20	0	pll	Mock
B	2	20	0	pll	Mock
B	2	20	0	pll	Mock
B	2	20	0	pll	Mock
B	2	20	0	pll	Mock
B	2	20	0	pll	Mock
B	2	20	0	pll	Mock
B	2	20	0	pll	Mock
B	2	20	0	pll	Mock
B	2	20	0	pll	Mock
B	2	20	0	pll	Mock
B	3	20	0	pll	Mock
B	3	20	0	pll	Mock
B	3	20	0	pll	Mock
B	3	20	0	pll	Mock
B	3	20	0	pll	Mock
B	3	20	0	pll	Mock
B	3	20	0	pll	Mock
B	3	20	0	pll	Mock
B	3	20	0	pll	Mock
B	3	20	0	pll	Mock
B	3	20	0	pll	Mock
B	3	20	0	pll	Mock
B	3	20	0	pll	Mock
B	3	20	0	pll	Mock
B	3	20	0	pll	Mock
B	3	20	0	pll	Mock
B	3	20	0	pll	Mock
B	3	20	0	pll	Mock
B	3	20	0	pll	Mock
B	3	20	0	pll	Mock
B	4	19	1	pll	Mock
B	4	20	0	pll	Mock
B	4	20	0	pll	Mock
B	4	20	0	pll	Mock
B	4	20	0	pll	Mock
B	4	20	0	pll	Mock
B	4	20	0	pll	Mock
B	4	20	0	pll	Mock
B	4	20	0	pll	Mock
B	4	20	0	pll	Mock
B	4	20	0	pll	Mock
B	4	20	0	pll	Mock
B	4	20	0	pll	Mock
B	4	20	0	pll	Mock
B	4	20	0	pll	Mock
B	4	20	0	pll	Mock
B	4	20	0	pll	Mock
B	4	20	0	pll	Mock
B	4	20	0	pll	Mock
B	4	20	0	pll	Mock
B	1	20	0	spz	Mock
B	1	20	0	spz	Mock
B	1	20	0	spz	Mock
B	1	20	0	spz	Mock
B	1	20	0	spz	Mock
B	1	20	0	spz	Mock
B	1	20	0	spz	Mock
B	1	20	0	spz	Mock
B	1	20	0	spz	Mock
B	1	20	0	spz	Mock
B	1	20	0	spz	Mock
B	1	20	0	spz	Mock
B	1	20	0	spz	Mock
B	1	20	0	spz	Mock
B	1	20	0	spz	Mock
B	1	20	0	spz	Mock
B	1	20	0	spz	Mock
B	1	20	0	spz	Mock
B	1	20	0	spz	Mock
B	1	20	0	spz	Mock
B	2	20	0	spz	Mock
B	2	20	0	spz	Mock
B	2	20	0	spz	Mock
B	2	20	0	spz	Mock
B	2	20	0	spz	Mock
B	2	20	0	spz	Mock
B	2	20	0	spz	Mock
B	2	20	0	spz	Mock
B	2	20	0	spz	Mock
B	2	20	0	spz	Mock
B	2	20	0	spz	Mock
B	2	20	0	spz	Mock
B	2	20	0	spz	Mock
B	2	20	0	spz	Mock
B	2	20	0	spz	Mock
B	2	20	0	spz	Mock
B	2	20	0	spz	Mock
B	2	20	0	spz	Mock
B	2	20	0	spz	Mock
B	2	20	0	spz	Mock
B	3	20	0	spz	Mock
B	3	20	0	spz	Mock
B	3	20	0	spz	Mock
B	3	20	0	spz	Mock
B	3	20	0	spz	Mock
B	3	20	0	spz	Mock
B	3	20	0	spz	Mock
B	3	20	0	spz	Mock
B	3	20	0	spz	Mock
B	3	20	0	spz	Mock
B	3	20	0	spz	Mock
B	3	20	0	spz	Mock
B	3	20	0	spz	Mock
B	3	20	0	spz	Mock
B	3	20	0	spz	Mock
B	3	20	0	spz	Mock
B	3	20	0	spz	Mock
B	3	20	0	spz	Mock
B	3	20	0	spz	Mock
B	3	20	0	spz	Mock
B	4	19	1	spz	Mock
B	4	20	0	spz	Mock
B	4	20	0	spz	Mock
B	4	20	0	spz	Mock
B	4	20	0	spz	Mock
B	4	20	0	spz	Mock
B	4	20	0	spz	Mock
B	4	20	0	spz	Mock
B	4	20	0	spz	Mock
B	4	20	0	spz	Mock
B	4	20	0	spz	Mock
B	4	20	0	spz	Mock
B	4	20	0	spz	Mock
B	4	20	0	spz	Mock
B	4	20	0	spz	Mock
B	4	20	0	spz	Mock
B	4	20	0	spz	Mock
B	4	20	0	spz	Mock
B	4	20	0	spz	Mock
B	4	20	0	spz	Mock
B	1	20	1	Dif	Mock
B	1	20	0	Dif	Mock
B	1	20	0	Dif	Mock
B	1	20	0	Dif	Mock
B	1	20	0	Dif	Mock
B	1	20	0	Dif	Mock
B	1	20	0	Dif	Mock
B	1	20	0	Dif	Mock
B	1	20	0	Dif	Mock
B	1	20	0	Dif	Mock
B	1	20	0	Dif	Mock
B	1	20	0	Dif	Mock
B	1	20	0	Dif	Mock
B	1	20	0	Dif	Mock
B	1	20	0	Dif	Mock
B	1	20	0	Dif	Mock
B	1	20	0	Dif	Mock
B	1	20	0	Dif	Mock
B	1	20	0	Dif	Mock
B	1	20	0	Dif	Mock
B	2	20	0	Dif	Mock
B	2	20	0	Dif	Mock
B	2	20	0	Dif	Mock
B	2	20	0	Dif	Mock
B	2	20	0	Dif	Mock
B	2	20	0	Dif	Mock
B	2	20	0	Dif	Mock
B	2	20	0	Dif	Mock
B	2	20	0	Dif	Mock
B	2	20	0	Dif	Mock
B	2	20	0	Dif	Mock
B	2	20	0	Dif	Mock
B	2	20	0	Dif	Mock
B	2	20	0	Dif	Mock
B	2	20	0	Dif	Mock
B	2	20	0	Dif	Mock
B	2	20	0	Dif	Mock
B	2	20	0	Dif	Mock
B	2	20	0	Dif	Mock
B	2	20	0	Dif	Mock
B	3	15	0	Dif	Mock
B	3	20	0	Dif	Mock
B	3	20	0	Dif	Mock
B	3	20	0	Dif	Mock
B	3	20	0	Dif	Mock
B	3	20	0	Dif	Mock
B	3	20	0	Dif	Mock
B	3	20	0	Dif	Mock
B	3	20	0	Dif	Mock
B	3	20	0	Dif	Mock
B	3	20	0	Dif	Mock
B	3	20	0	Dif	Mock
B	3	20	0	Dif	Mock
B	3	20	0	Dif	Mock
B	3	20	0	Dif	Mock
B	3	20	0	Dif	Mock
B	3	20	0	Dif	Mock
B	3	20	0	Dif	Mock
B	3	20	0	Dif	Mock
B	3	20	0	Dif	Mock
B	4	20	0	Dif	Mock
B	4	20	0	Dif	Mock
B	4	20	0	Dif	Mock
B	4	20	0	Dif	Mock
B	4	20	0	Dif	Mock
B	4	20	0	Dif	Mock
B	4	20	0	Dif	Mock
B	4	20	0	Dif	Mock
B	4	20	0	Dif	Mock
B	4	20	0	Dif	Mock
B	4	20	0	Dif	Mock
B	4	20	0	Dif	Mock
B	4	20	0	Dif	Mock
B	4	20	0	Dif	Mock
B	4	20	0	Dif	Mock
B	4	20	0	Dif	Mock
B	4	20	0	Dif	Mock
B	4	20	0	Dif	Mock
B	4	20	0	Dif	Mock
B	4	20	0	Dif	Mock
B	1	20	0	w1118 iso	Mock
B	1	20	0	w1118 iso	Mock
B	1	20	0	w1118 iso	Mock
B	1	20	0	w1118 iso	Mock
B	1	20	0	w1118 iso	Mock
B	1	20	0	w1118 iso	Mock
B	1	20	0	w1118 iso	Mock
B	1	20	0	w1118 iso	Mock
B	1	20	0	w1118 iso	Mock
B	1	20	0	w1118 iso	Mock
B	1	20	0	w1118 iso	Mock
B	1	20	0	w1118 iso	Mock
B	1	20	0	w1118 iso	Mock
B	1	20	0	w1118 iso	Mock
B	1	20	0	w1118 iso	Mock
B	1	20	0	w1118 iso	Mock
B	1	20	0	w1118 iso	Mock
B	1	20	0	w1118 iso	Mock
B	1	20	0	w1118 iso	Mock
B	1	20	0	w1118 iso	Mock
B	2	20	0	w1118 iso	Mock
B	2	20	0	w1118 iso	Mock
B	2	20	0	w1118 iso	Mock
B	2	20	0	w1118 iso	Mock
B	2	20	0	w1118 iso	Mock
B	2	20	0	w1118 iso	Mock
B	2	20	0	w1118 iso	Mock
B	2	20	0	w1118 iso	Mock
B	2	20	0	w1118 iso	Mock
B	2	20	0	w1118 iso	Mock
B	2	20	0	w1118 iso	Mock
B	2	20	0	w1118 iso	Mock
B	2	20	0	w1118 iso	Mock
B	2	20	0	w1118 iso	Mock
B	2	20	0	w1118 iso	Mock
B	2	20	0	w1118 iso	Mock
B	2	20	0	w1118 iso	Mock
B	2	20	0	w1118 iso	Mock
B	2	20	0	w1118 iso	Mock
B	2	20	0	w1118 iso	Mock
B	3	20	0	w1118 iso	Mock
B	3	20	0	w1118 iso	Mock
B	3	20	0	w1118 iso	Mock
B	3	20	0	w1118 iso	Mock
B	3	20	0	w1118 iso	Mock
B	3	20	0	w1118 iso	Mock
B	3	20	0	w1118 iso	Mock
B	3	20	0	w1118 iso	Mock
B	3	20	0	w1118 iso	Mock
B	3	20	0	w1118 iso	Mock
B	3	20	0	w1118 iso	Mock
B	3	20	0	w1118 iso	Mock
B	3	20	0	w1118 iso	Mock
B	3	20	0	w1118 iso	Mock
B	3	20	0	w1118 iso	Mock
B	3	20	0	w1118 iso	Mock
B	3	20	0	w1118 iso	Mock
B	3	20	0	w1118 iso	Mock
B	3	20	0	w1118 iso	Mock
B	3	20	0	w1118 iso	Mock
B	4	5	1	w1118 iso	Mock
B	4	20	0	w1118 iso	Mock
B	4	20	0	w1118 iso	Mock
B	4	20	0	w1118 iso	Mock
B	4	20	0	w1118 iso	Mock
B	4	20	0	w1118 iso	Mock
B	4	20	0	w1118 iso	Mock
B	4	20	0	w1118 iso	Mock
B	4	20	0	w1118 iso	Mock
B	4	20	0	w1118 iso	Mock
B	4	20	0	w1118 iso	Mock
B	4	20	0	w1118 iso	Mock
B	4	20	0	w1118 iso	Mock
B	4	20	0	w1118 iso	Mock
B	4	20	0	w1118 iso	Mock
B	4	20	0	w1118 iso	Mock
B	4	20	0	w1118 iso	Mock
B	4	20	0	w1118 iso	Mock
B	4	20	0	w1118 iso	Mock
B	4	20	0	w1118 iso	Mock
B	1	8	1	dl	Mock
B	1	14	1	dl	Mock
B	1	20	0	dl	Mock
B	1	20	0	dl	Mock
B	1	20	0	dl	Mock
B	1	20	0	dl	Mock
B	1	20	0	dl	Mock
B	1	20	0	dl	Mock
B	1	20	0	dl	Mock
B	1	20	0	dl	Mock
B	1	20	0	dl	Mock
B	1	20	0	dl	Mock
B	1	20	0	dl	Mock
B	1	20	0	dl	Mock
B	1	20	0	dl	Mock
B	1	20	0	dl	Mock
B	1	20	0	dl	Mock
B	1	20	0	dl	Mock
B	1	20	0	dl	Mock
B	1	20	0	dl	Mock
B	2	18	1	dl	Mock
B	2	20	1	dl	Mock
B	2	20	1	dl	Mock
B	2	20	0	dl	Mock
B	2	20	0	dl	Mock
B	2	20	0	dl	Mock
B	2	20	0	dl	Mock
B	2	20	0	dl	Mock
B	2	20	0	dl	Mock
B	2	20	0	dl	Mock
B	2	20	0	dl	Mock
B	2	20	0	dl	Mock
B	2	20	0	dl	Mock
B	2	20	0	dl	Mock
B	2	20	0	dl	Mock
B	2	20	0	dl	Mock
B	2	20	0	dl	Mock
B	2	20	0	dl	Mock
B	2	20	0	dl	Mock
B	2	20	0	dl	Mock
B	3	5	1	dl	Mock
B	3	20	0	dl	Mock
B	3	20	0	dl	Mock
B	3	20	0	dl	Mock
B	3	20	0	dl	Mock
B	3	20	0	dl	Mock
B	3	20	0	dl	Mock
B	3	20	0	dl	Mock
B	3	20	0	dl	Mock
B	3	20	0	dl	Mock
B	3	20	0	dl	Mock
B	3	20	0	dl	Mock
B	3	20	0	dl	Mock
B	3	20	0	dl	Mock
B	3	20	0	dl	Mock
B	3	20	0	dl	Mock
B	3	20	0	dl	Mock
B	3	20	0	dl	Mock
B	3	20	0	dl	Mock
B	3	20	0	dl	Mock
B	4	3	1	dl	Mock
B	4	6	1	dl	Mock
B	4	8	1	dl	Mock
B	4	8	1	dl	Mock
B	4	14	1	dl	Mock
B	4	20	0	dl	Mock
B	4	20	0	dl	Mock
B	4	20	0	dl	Mock
B	4	20	0	dl	Mock
B	4	20	0	dl	Mock
B	4	20	0	dl	Mock
B	4	20	0	dl	Mock
B	4	20	0	dl	Mock
B	4	20	0	dl	Mock
B	4	20	0	dl	Mock
B	4	20	0	dl	Mock
B	4	20	0	dl	Mock
B	4	20	0	dl	Mock
B	4	20	0	dl	Mock
B	4	20	0	dl	Mock
C	1	20	0	w1118 iso	Mock
C	1	20	0	w1118 iso	Mock
C	1	20	0	w1118 iso	Mock
C	1	20	0	w1118 iso	Mock
C	1	20	0	w1118 iso	Mock
C	1	20	0	w1118 iso	Mock
C	1	20	0	w1118 iso	Mock
C	1	20	0	w1118 iso	Mock
C	1	20	0	w1118 iso	Mock
C	1	20	0	w1118 iso	Mock
C	2	8	1	w1118 iso	Mock
C	2	20	0	w1118 iso	Mock
C	2	20	0	w1118 iso	Mock
C	2	20	0	w1118 iso	Mock
C	2	20	0	w1118 iso	Mock
C	2	20	0	w1118 iso	Mock
C	2	20	0	w1118 iso	Mock
C	2	20	0	w1118 iso	Mock
C	2	20	0	w1118 iso	Mock
C	2	20	0	w1118 iso	Mock
C	3	20	0	w1118 iso	Mock
C	3	20	0	w1118 iso	Mock
C	3	20	0	w1118 iso	Mock
C	3	20	0	w1118 iso	Mock
C	3	20	0	w1118 iso	Mock
C	3	20	0	w1118 iso	Mock
C	3	20	0	w1118 iso	Mock
C	3	20	0	w1118 iso	Mock
C	3	20	0	w1118 iso	Mock
C	3	20	0	w1118 iso	Mock
C	4	20	0	w1118 iso	Mock
C	4	20	0	w1118 iso	Mock
C	4	20	0	w1118 iso	Mock
C	4	20	0	w1118 iso	Mock
C	4	20	0	w1118 iso	Mock
C	4	20	0	w1118 iso	Mock
C	4	20	0	w1118 iso	Mock
C	4	20	0	w1118 iso	Mock
C	4	20	0	w1118 iso	Mock
C	4	20	0	w1118 iso	Mock
C	5	20	0	w1118 iso	Mock
C	5	20	0	w1118 iso	Mock
C	5	20	0	w1118 iso	Mock
C	5	20	0	w1118 iso	Mock
C	5	20	0	w1118 iso	Mock
C	5	20	0	w1118 iso	Mock
C	5	20	0	w1118 iso	Mock
C	5	20	0	w1118 iso	Mock
C	5	20	0	w1118 iso	Mock
C	5	20	0	w1118 iso	Mock
C	6	20	0	w1118 iso	Mock
C	6	20	0	w1118 iso	Mock
C	6	20	0	w1118 iso	Mock
C	6	20	0	w1118 iso	Mock
C	6	20	0	w1118 iso	Mock
C	6	20	0	w1118 iso	Mock
C	6	20	0	w1118 iso	Mock
C	6	20	0	w1118 iso	Mock
C	6	20	0	w1118 iso	Mock
C	6	20	0	w1118 iso	Mock
C	1	20	0	dl	Mock
C	1	20	0	dl	Mock
C	1	20	0	dl	Mock
C	1	20	0	dl	Mock
C	1	20	0	dl	Mock
C	1	20	0	dl	Mock
C	1	20	0	dl	Mock
C	1	20	0	dl	Mock
C	1	20	0	dl	Mock
C	1	20	0	dl	Mock
C	2	11	1	dl	Mock
C	2	20	0	dl	Mock
C	2	20	0	dl	Mock
C	2	20	0	dl	Mock
C	2	20	0	dl	Mock
C	2	20	0	dl	Mock
C	2	20	0	dl	Mock
C	2	20	0	dl	Mock
C	2	20	0	dl	Mock
C	2	20	0	dl	Mock
C	3	20	0	dl	Mock
C	3	20	0	dl	Mock
C	3	20	0	dl	Mock
C	3	20	0	dl	Mock
C	3	20	0	dl	Mock
C	3	20	0	dl	Mock
C	3	20	0	dl	Mock
C	3	20	0	dl	Mock
C	3	20	0	dl	Mock
C	3	20	0	dl	Mock
C	4	7	1	dl	Mock
C	4	10	1	dl	Mock
C	4	20	0	dl	Mock
C	4	20	0	dl	Mock
C	4	20	0	dl	Mock
C	4	20	0	dl	Mock
C	4	20	0	dl	Mock
C	4	20	0	dl	Mock
C	4	20	0	dl	Mock
C	4	20	0	dl	Mock
C	5	9	1	dl	Mock
C	5	20	0	dl	Mock
C	5	20	0	dl	Mock
C	5	20	0	dl	Mock
C	5	20	0	dl	Mock
C	5	20	0	dl	Mock
C	5	20	0	dl	Mock
C	5	20	0	dl	Mock
C	5	20	0	dl	Mock
C	5	20	0	dl	Mock
C	6	20	0	dl	Mock
C	6	20	0	dl	Mock
C	6	20	0	dl	Mock
C	6	20	0	dl	Mock
C	6	20	0	dl	Mock
C	6	20	0	dl	Mock
C	6	20	0	dl	Mock
C	6	20	0	dl	Mock
C	6	20	0	dl	Mock
C	6	20	0	dl	Mock
C	1	18	1	pll	Mock
C	1	20	0	pll	Mock
C	1	20	0	pll	Mock
C	1	20	0	pll	Mock
C	1	20	0	pll	Mock
C	1	20	0	pll	Mock
C	1	20	0	pll	Mock
C	1	20	0	pll	Mock
C	1	20	0	pll	Mock
C	1	20	0	pll	Mock
C	2	20	0	pll	Mock
C	2	20	0	pll	Mock
C	2	20	0	pll	Mock
C	2	20	0	pll	Mock
C	2	20	0	pll	Mock
C	2	20	0	pll	Mock
C	2	20	0	pll	Mock
C	2	20	0	pll	Mock
C	2	20	0	pll	Mock
C	2	20	0	pll	Mock
C	3	15	1	pll	Mock
C	3	20	0	pll	Mock
C	3	20	0	pll	Mock
C	3	20	0	pll	Mock
C	3	20	0	pll	Mock
C	3	20	0	pll	Mock
C	3	20	0	pll	Mock
C	3	20	0	pll	Mock
C	3	20	0	pll	Mock
C	3	20	0	pll	Mock
C	4	20	0	pll	Mock
C	4	20	0	pll	Mock
C	4	20	0	pll	Mock
C	4	20	0	pll	Mock
C	4	20	0	pll	Mock
C	4	20	0	pll	Mock
C	4	20	0	pll	Mock
C	4	20	0	pll	Mock
C	4	20	0	pll	Mock
C	4	20	0	pll	Mock
C	5	20	0	pll	Mock
C	5	20	0	pll	Mock
C	5	20	0	pll	Mock
C	5	20	0	pll	Mock
C	5	20	0	pll	Mock
C	5	20	0	pll	Mock
C	5	20	0	pll	Mock
C	5	20	0	pll	Mock
C	5	20	0	pll	Mock
C	5	20	0	pll	Mock
C	6	20	0	pll	Mock
C	6	20	0	pll	Mock
C	6	20	0	pll	Mock
C	6	20	0	pll	Mock
C	6	20	0	pll	Mock
C	6	20	0	pll	Mock
C	6	20	0	pll	Mock
C	6	20	0	pll	Mock
C	6	20	0	pll	Mock
C	6	20	0	pll	Mock
C	1	20	0	spz	Mock
C	1	20	0	spz	Mock
C	1	20	0	spz	Mock
C	1	20	0	spz	Mock
C	1	20	0	spz	Mock
C	1	20	0	spz	Mock
C	1	20	0	spz	Mock
C	1	20	0	spz	Mock
C	1	20	0	spz	Mock
C	1	20	0	spz	Mock
C	2	20	0	spz	Mock
C	2	20	0	spz	Mock
C	2	20	0	spz	Mock
C	2	20	0	spz	Mock
C	2	20	0	spz	Mock
C	2	20	0	spz	Mock
C	2	20	0	spz	Mock
C	2	20	0	spz	Mock
C	2	20	0	spz	Mock
C	2	20	0	spz	Mock
C	3	17	1	spz	Mock
C	3	20	0	spz	Mock
C	3	20	0	spz	Mock
C	3	20	0	spz	Mock
C	3	20	0	spz	Mock
C	3	20	0	spz	Mock
C	3	20	0	spz	Mock
C	3	20	0	spz	Mock
C	3	20	0	spz	Mock
C	3	20	0	spz	Mock
C	4	20	0	spz	Mock
C	4	20	0	spz	Mock
C	4	20	0	spz	Mock
C	4	20	0	spz	Mock
C	4	20	0	spz	Mock
C	4	20	0	spz	Mock
C	4	20	0	spz	Mock
C	4	20	0	spz	Mock
C	4	20	0	spz	Mock
C	4	20	0	spz	Mock
C	5	20	0	spz	Mock
C	5	20	0	spz	Mock
C	5	20	0	spz	Mock
C	5	20	0	spz	Mock
C	5	20	0	spz	Mock
C	5	20	0	spz	Mock
C	5	20	0	spz	Mock
C	5	20	0	spz	Mock
C	5	20	0	spz	Mock
C	5	20	0	spz	Mock
C	6	20	0	spz	Mock
C	6	20	0	spz	Mock
C	6	20	0	spz	Mock
C	6	20	0	spz	Mock
C	6	20	0	spz	Mock
C	6	20	0	spz	Mock
C	6	20	0	spz	Mock
C	6	20	0	spz	Mock
C	6	20	0	spz	Mock
C	6	20	0	spz	Mock
