# Supplementary material for: The Toll-Dorsal Pathway Is Required for Resistance to Viral Oral Infection in Drosophila
Source: PLoS Pathog. 2014 Dec 4;10(12):e1004507. doi: 10.1371/journal.ppat.1004507 (PMC4256459; doi:10.1371/journal.ppat.1004507)
Supplement: Dataset S6 — DCV RNA levels in pll−/− and w1118 iso flies after oral infection, at 2, 5, 10 and 20 dpi. (CSV) [file ppat.1004507.s018.csv]

Virus	Replicate	Genotype	DayPI	log_DCVload
DCV	1	w1118	2	-0.122443092
DCV	2	w1118	2	2.680157871
DCV	3	w1118	2	0.118038345
DCV	4	w1118	2	0
DCV	5	w1118	2	0.290943861
DCV	6	w1118	2	-0.169889099
DCV	7	w1118	2	3.743819548
DCV	8	w1118	2	-0.134597
DCV	9	w1118	2	3.447977834
DCV	10	w1118	2	3.464630562
DCV	11	w1118	2	0.059926517
DCV	12	w1118	2	-0.016494284
DCV	13	w1118	2	-0.193101913
DCV	14	w1118	2	-0.072748219
DCV	15	w1118	2	-0.150477488
DCV	16	w1118	2	0.160202283
DCV	17	w1118	2	0.006600621
DCV	18	w1118	2	0.035832365
DCV	19	w1118	2	-0.178497962
DCV	20	w1118	2	-0.478579033
DCV	21	w1118	2	0.021408585
DCV	22	w1118	2	-0.194995503
DCV	23	w1118	2	-0.13644329
DCV	1	pll	2	3.560444599
DCV	2	pll	2	0.645672781
DCV	3	pll	2	2.739402002
DCV	4	pll	2	2.654583756
DCV	5	pll	2	1.513847496
DCV	6	pll	2	-0.85897089
DCV	7	pll	2	3.075137658
DCV	8	pll	2	3.715413029
DCV	9	pll	2	-0.065154036
DCV	10	pll	2	0.237226279
DCV	11	pll	2	3.349125509
DCV	12	pll	2	3.082578264
DCV	13	pll	2	3.465263391
DCV	14	pll	2	1.635638051
DCV	15	pll	2	3.740046858
DCV	16	pll	2	3.6280156
DCV	17	pll	2	2.84169284
DCV	18	pll	2	3.306439685
DCV	19	pll	2	3.664146882
DCV	20	pll	2	0.386335835
DCV	21	pll	2	1.089177957
DCV	22	pll	2	0.199687035
DCV	1	w1118	5	-0.519075959
DCV	2	w1118	5	-0.620647512
DCV	3	w1118	5	3.86400592
DCV	4	w1118	5	0.020024695
DCV	5	w1118	5	4.258756893
DCV	6	w1118	5	-0.260262429
DCV	7	w1118	5	-0.102321515
DCV	8	w1118	5	0.035431292
DCV	9	w1118	5	-0.17712975
DCV	10	w1118	5	0.251950594
DCV	11	w1118	5	-0.445637837
DCV	12	w1118	5	4.300677064
DCV	13	w1118	5	0.021843699
DCV	14	w1118	5	1.136749823
DCV	15	w1118	5	-0.237053729
DCV	16	w1118	5	-0.578179715
DCV	17	w1118	5	3.871469939
DCV	18	w1118	5	0.093114321
DCV	19	w1118	5	-0.273643452
DCV	20	w1118	5	3.212680526
DCV	21	w1118	5	0.494171574
DCV	22	w1118	5	4.416111435
DCV	23	w1118	5	0.116723483
DCV	24	w1118	5	-0.630532703
DCV	1	pll	5	4.396125599
DCV	2	pll	5	4.014168664
DCV	3	pll	5	4.0339899
DCV	4	pll	5	4.670466676
DCV	5	pll	5	-0.162684965
DCV	6	pll	5	4.715323181
DCV	7	pll	5	4.277976653
DCV	8	pll	5	3.871185318
DCV	9	pll	5	2.754486631
DCV	10	pll	5	3.977742128
DCV	11	pll	5	3.95565373
DCV	12	pll	5	-0.477090592
DCV	13	pll	5	4.199973232
DCV	14	pll	5	3.918288043
DCV	15	pll	5	4.056759508
DCV	16	pll	5	4.251261855
DCV	17	pll	5	4.346830178
DCV	18	pll	5	-0.485140203
DCV	19	pll	5	3.978536591
DCV	20	pll	5	4.070403495
DCV	21	pll	5	3.880832339
DCV	22	pll	5	4.214545525
DCV	23	pll	5	0.217105633
DCV	1	w1118	10	-0.120266149
DCV	2	w1118	10	0.197851859
DCV	3	w1118	10	-0.818705848
DCV	4	w1118	10	-0.735837216
DCV	5	w1118	10	4.345540689
DCV	6	w1118	10	-1.350395057
DCV	7	w1118	10	3.968981848
DCV	8	w1118	10	-0.154221714
DCV	9	w1118	10	-0.800641039
DCV	10	w1118	10	-0.56600651
DCV	11	w1118	10	-1.152539328
DCV	12	w1118	10	0.696730975
DCV	13	w1118	10	-1.263414672
DCV	14	w1118	10	3.685723072
DCV	15	w1118	10	-0.32240737
DCV	16	w1118	10	0.059193683
DCV	17	w1118	10	0.069066977
DCV	18	w1118	10	-0.770559725
DCV	19	w1118	10	-0.049135577
DCV	20	w1118	10	-0.331961314
DCV	21	w1118	10	-0.521552074
DCV	22	w1118	10	0.039962544
DCV	23	w1118	10	-0.806183193
DCV	1	pll	10	0.414012012
DCV	2	pll	10	-0.441145138
DCV	3	pll	10	-0.954102149
DCV	4	pll	10	4.422200468
DCV	5	pll	10	0.366496033
DCV	6	pll	10	4.148802332
DCV	7	pll	10	3.931438109
DCV	8	pll	10	-0.461385576
DCV	9	pll	10	4.115853536
DCV	10	pll	10	-1.06922193
DCV	11	pll	10	-0.276657653
DCV	12	pll	10	0.994931876
DCV	13	pll	10	-1.553241145
DCV	14	pll	10	3.859505546
DCV	15	pll	10	4.117522659
DCV	16	pll	10	0.569931482
DCV	17	pll	10	-0.478939245
DCV	18	pll	10	-1.116434251
DCV	19	pll	10	3.943016827
DCV	20	pll	10	3.453258013
DCV	21	pll	10	-1.285542436
DCV	22	pll	10	-0.548881664
DCV	23	pll	10	-0.575468213
DCV	1	w1118	20	-1.411765313
DCV	2	w1118	20	-1.348307442
DCV	3	w1118	20	-1.639752134
DCV	4	w1118	20	-0.677259984
DCV	5	w1118	20	-0.957556308
DCV	6	w1118	20	-0.913240446
DCV	7	w1118	20	-1.254907173
DCV	8	w1118	20	-1.61842169
DCV	9	w1118	20	-0.795612699
DCV	10	w1118	20	3.717401632
DCV	11	w1118	20	-1.475909082
DCV	12	w1118	20	-0.432478296
DCV	13	w1118	20	-0.959118674
DCV	14	w1118	20	-1.012085101
DCV	15	w1118	20	-1.24210014
DCV	16	w1118	20	-0.718349162
DCV	17	w1118	20	-0.888726871
DCV	18	w1118	20	-1.253458725
DCV	19	w1118	20	-0.999954714
DCV	20	w1118	20	-1.113278348
DCV	21	w1118	20	-1.211681385
DCV	22	w1118	20	-0.709659252
DCV	23	w1118	20	-1.019471032
DCV	1	pll	20	3.430273341
DCV	2	pll	20	-0.222332342
DCV	3	pll	20	-0.754184572
DCV	4	pll	20	-0.984491281
DCV	5	pll	20	-0.37849819
DCV	6	pll	20	0.117763721
DCV	7	pll	20	0.364364974
DCV	8	pll	20	-1.362569455
DCV	9	pll	20	-0.47373996
DCV	10	pll	20	-1.323279803
DCV	11	pll	20	0.547534498
DCV	12	pll	20	-0.735874879
DCV	13	pll	20	2.248628492
