# Supplementary material for: The Toll-Dorsal Pathway Is Required for Resistance to Viral Oral Infection in Drosophila
Source: PLoS Pathog. 2014 Dec 4;10(12):e1004507. doi: 10.1371/journal.ppat.1004507 (PMC4256459; doi:10.1371/journal.ppat.1004507)
Supplement: Dataset S8 — Survival of Toll pathway mutants after mock systemic infection. (CSV) [file ppat.1004507.s020.csv]

Replicate	Time	Status	Genotype	Experiment
1	14	1	dl	A
1	19	1	dl	A
1	20	0	dl	A
1	20	0	dl	A
1	20	0	dl	A
1	20	0	dl	A
1	20	0	dl	A
1	20	0	dl	A
1	20	0	dl	A
1	20	0	dl	A
2	20	0	dl	A
2	20	0	dl	A
2	20	0	dl	A
2	20	0	dl	A
2	20	0	dl	A
2	20	0	dl	A
2	20	0	dl	A
2	20	0	dl	A
2	20	0	dl	A
2	20	0	dl	A
3	15	1	dl	A
3	20	0	dl	A
3	20	0	dl	A
3	20	0	dl	A
3	20	0	dl	A
3	20	0	dl	A
3	20	0	dl	A
3	20	0	dl	A
3	20	0	dl	A
3	20	0	dl	A
4	3	1	dl	A
4	20	0	dl	A
4	20	0	dl	A
4	20	0	dl	A
4	20	0	dl	A
4	20	0	dl	A
4	20	0	dl	A
4	20	0	dl	A
4	20	0	dl	A
4	20	0	dl	A
5	20	0	dl	A
5	20	0	dl	A
5	20	0	dl	A
5	20	0	dl	A
5	20	0	dl	A
5	20	0	dl	A
5	20	0	dl	A
5	20	0	dl	A
5	20	0	dl	A
5	20	0	dl	A
6	12	1	dl	A
6	20	0	dl	A
6	20	0	dl	A
6	20	0	dl	A
6	20	0	dl	A
6	20	0	dl	A
6	20	0	dl	A
6	20	0	dl	A
6	20	0	dl	A
6	20	0	dl	A
1	20	0	spz	A
1	20	0	spz	A
1	20	0	spz	A
1	20	0	spz	A
1	20	0	spz	A
1	20	0	spz	A
1	20	0	spz	A
1	20	0	spz	A
1	20	0	spz	A
1	20	0	spz	A
2	15	1	spz	A
2	20	0	spz	A
2	20	0	spz	A
2	20	0	spz	A
2	20	0	spz	A
2	20	0	spz	A
2	20	0	spz	A
2	20	0	spz	A
2	20	0	spz	A
2	20	0	spz	A
3	20	0	spz	A
3	20	0	spz	A
3	20	0	spz	A
3	20	0	spz	A
3	20	0	spz	A
3	20	0	spz	A
3	20	0	spz	A
3	20	0	spz	A
3	20	0	spz	A
3	20	0	spz	A
4	20	0	spz	A
4	20	0	spz	A
4	20	0	spz	A
4	20	0	spz	A
4	20	0	spz	A
4	20	0	spz	A
4	20	0	spz	A
4	20	0	spz	A
4	20	0	spz	A
4	20	0	spz	A
5	17	1	spz	A
5	20	0	spz	A
5	20	0	spz	A
5	20	0	spz	A
5	20	0	spz	A
5	20	0	spz	A
5	20	0	spz	A
5	20	0	spz	A
5	20	0	spz	A
5	20	0	spz	A
6	20	0	spz	A
6	20	0	spz	A
6	20	0	spz	A
6	20	0	spz	A
6	20	0	spz	A
6	20	0	spz	A
6	20	0	spz	A
6	20	0	spz	A
6	20	0	spz	A
6	20	1	spz	A
1	13	1	pll	A
1	20	0	pll	A
1	20	0	pll	A
1	20	0	pll	A
1	20	0	pll	A
1	20	0	pll	A
1	20	0	pll	A
1	20	0	pll	A
1	20	0	pll	A
1	20	0	pll	A
2	20	0	pll	A
2	20	0	pll	A
2	20	0	pll	A
2	20	0	pll	A
2	20	0	pll	A
2	20	0	pll	A
2	20	0	pll	A
2	20	0	pll	A
2	20	0	pll	A
2	20	0	pll	A
3	20	0	pll	A
3	20	0	pll	A
3	20	0	pll	A
3	20	0	pll	A
3	20	0	pll	A
3	20	0	pll	A
3	20	0	pll	A
3	20	0	pll	A
3	20	0	pll	A
3	20	0	pll	A
4	20	0	pll	A
4	20	0	pll	A
4	20	0	pll	A
4	20	0	pll	A
4	20	0	pll	A
4	20	0	pll	A
4	20	0	pll	A
4	20	0	pll	A
4	20	0	pll	A
4	20	0	pll	A
5	20	0	pll	A
5	20	0	pll	A
5	20	0	pll	A
5	20	0	pll	A
5	20	0	pll	A
5	20	0	pll	A
5	20	0	pll	A
5	20	0	pll	A
5	20	0	pll	A
5	20	0	pll	A
6	17	1	pll	A
6	20	0	pll	A
6	20	0	pll	A
6	20	0	pll	A
6	20	0	pll	A
6	20	0	pll	A
6	20	0	pll	A
6	20	0	pll	A
6	20	0	pll	A
6	20	0	pll	A
1	20	0	Tll	A
1	20	0	Tll	A
1	20	0	Tll	A
1	20	0	Tll	A
1	20	0	Tll	A
1	20	0	Tll	A
1	20	0	Tll	A
1	20	0	Tll	A
1	20	0	Tll	A
1	20	0	Tll	A
2	20	0	Tll	A
2	20	0	Tll	A
2	20	0	Tll	A
2	20	0	Tll	A
2	20	0	Tll	A
2	20	0	Tll	A
2	20	0	Tll	A
2	20	0	Tll	A
2	20	0	Tll	A
2	20	0	Tll	A
3	20	0	Tll	A
3	20	0	Tll	A
3	20	0	Tll	A
3	20	0	Tll	A
3	20	0	Tll	A
3	20	0	Tll	A
3	20	0	Tll	A
3	20	0	Tll	A
3	20	0	Tll	A
3	20	0	Tll	A
4	16	1	Tll	A
4	20	0	Tll	A
4	20	0	Tll	A
4	20	0	Tll	A
4	20	0	Tll	A
4	20	0	Tll	A
4	20	0	Tll	A
4	20	0	Tll	A
4	20	0	Tll	A
4	20	0	Tll	A
5	20	0	Tll	A
5	20	0	Tll	A
5	20	0	Tll	A
5	20	0	Tll	A
5	20	0	Tll	A
5	20	0	Tll	A
5	20	0	Tll	A
5	20	0	Tll	A
5	20	0	Tll	A
5	20	0	Tll	A
6	18	1	Tll	A
6	20	0	Tll	A
6	20	0	Tll	A
6	20	0	Tll	A
6	20	0	Tll	A
6	20	0	Tll	A
6	20	0	Tll	A
6	20	0	Tll	A
6	20	0	Tll	A
6	20	0	Tll	A
1	18	1	Dif	A
1	20	0	Dif	A
1	20	0	Dif	A
1	20	0	Dif	A
1	20	0	Dif	A
1	20	0	Dif	A
1	20	0	Dif	A
1	20	0	Dif	A
1	20	0	Dif	A
1	20	0	Dif	A
2	20	0	Dif	A
2	20	0	Dif	A
2	20	0	Dif	A
2	20	0	Dif	A
2	20	0	Dif	A
2	20	0	Dif	A
2	20	0	Dif	A
2	20	0	Dif	A
2	20	0	Dif	A
2	20	0	Dif	A
3	20	0	Dif	A
3	20	0	Dif	A
3	20	0	Dif	A
3	20	0	Dif	A
3	20	0	Dif	A
3	20	0	Dif	A
3	20	0	Dif	A
3	20	0	Dif	A
3	20	0	Dif	A
3	20	0	Dif	A
4	20	0	Dif	A
4	20	0	Dif	A
4	20	0	Dif	A
4	20	0	Dif	A
4	20	0	Dif	A
4	20	0	Dif	A
4	20	0	Dif	A
4	20	0	Dif	A
4	20	0	Dif	A
4	20	0	Dif	A
5	20	0	Dif	A
5	20	0	Dif	A
5	20	0	Dif	A
5	20	0	Dif	A
5	20	0	Dif	A
5	20	0	Dif	A
5	20	0	Dif	A
5	20	0	Dif	A
5	20	0	Dif	A
5	20	0	Dif	A
6	20	0	Dif	A
6	20	0	Dif	A
6	20	0	Dif	A
6	20	0	Dif	A
6	20	0	Dif	A
6	20	0	Dif	A
6	20	0	Dif	A
6	20	0	Dif	A
6	20	0	Dif	A
6	20	1	Dif	A
1	20	0	w1118 iso	A
1	20	0	w1118 iso	A
1	20	0	w1118 iso	A
1	20	0	w1118 iso	A
1	20	0	w1118 iso	A
1	20	0	w1118 iso	A
1	20	0	w1118 iso	A
1	20	0	w1118 iso	A
1	20	0	w1118 iso	A
1	20	0	w1118 iso	A
2	20	1	w1118 iso	A
2	20	0	w1118 iso	A
2	20	0	w1118 iso	A
2	20	0	w1118 iso	A
2	20	0	w1118 iso	A
2	20	0	w1118 iso	A
2	20	0	w1118 iso	A
2	20	0	w1118 iso	A
2	20	0	w1118 iso	A
2	20	0	w1118 iso	A
3	20	0	w1118 iso	A
3	20	0	w1118 iso	A
3	20	0	w1118 iso	A
3	20	0	w1118 iso	A
3	20	0	w1118 iso	A
3	20	0	w1118 iso	A
3	20	0	w1118 iso	A
3	20	0	w1118 iso	A
3	20	0	w1118 iso	A
3	20	0	w1118 iso	A
4	20	0	w1118 iso	A
4	20	0	w1118 iso	A
4	20	0	w1118 iso	A
4	20	0	w1118 iso	A
4	20	0	w1118 iso	A
4	20	0	w1118 iso	A
4	20	0	w1118 iso	A
4	20	0	w1118 iso	A
4	20	0	w1118 iso	A
4	20	0	w1118 iso	A
5	8	1	w1118 iso	A
5	20	0	w1118 iso	A
5	20	0	w1118 iso	A
5	20	0	w1118 iso	A
5	20	0	w1118 iso	A
5	20	0	w1118 iso	A
5	20	0	w1118 iso	A
5	20	0	w1118 iso	A
5	20	0	w1118 iso	A
5	20	0	w1118 iso	A
6	20	0	w1118 iso	A
6	20	0	w1118 iso	A
6	20	0	w1118 iso	A
6	20	0	w1118 iso	A
6	20	0	w1118 iso	A
6	20	0	w1118 iso	A
6	20	0	w1118 iso	A
6	20	0	w1118 iso	A
6	20	0	w1118 iso	A
6	20	0	w1118 iso	A
1	4	1	dl	B
1	20	0	dl	B
1	20	0	dl	B
1	20	0	dl	B
1	20	0	dl	B
1	20	0	dl	B
1	20	0	dl	B
1	20	0	dl	B
1	20	0	dl	B
1	20	0	dl	B
2	13	1	dl	B
2	19	1	dl	B
2	20	0	dl	B
2	20	0	dl	B
2	20	0	dl	B
2	20	0	dl	B
2	20	0	dl	B
2	20	0	dl	B
2	20	0	dl	B
2	20	0	dl	B
3	8	1	dl	B
3	20	0	dl	B
3	20	0	dl	B
3	20	0	dl	B
3	20	0	dl	B
3	20	0	dl	B
3	20	0	dl	B
3	20	0	dl	B
3	20	0	dl	B
3	20	0	dl	B
4	5	1	dl	B
4	16	1	dl	B
4	20	0	dl	B
4	20	0	dl	B
4	20	0	dl	B
4	20	0	dl	B
4	20	0	dl	B
4	20	0	dl	B
4	20	0	dl	B
4	20	0	dl	B
5	13	1	dl	B
5	20	0	dl	B
5	20	0	dl	B
5	20	0	dl	B
5	20	0	dl	B
5	20	0	dl	B
5	20	0	dl	B
5	20	0	dl	B
5	20	0	dl	B
5	20	0	dl	B
1	20	0	spz	B
1	20	0	spz	B
1	20	0	spz	B
1	20	0	spz	B
1	20	0	spz	B
1	20	0	spz	B
1	20	0	spz	B
1	20	0	spz	B
1	20	0	spz	B
1	20	0	spz	B
2	20	0	spz	B
2	20	0	spz	B
2	20	0	spz	B
2	20	0	spz	B
2	20	0	spz	B
2	20	0	spz	B
2	20	0	spz	B
2	20	0	spz	B
2	20	0	spz	B
2	20	0	spz	B
3	11	1	spz	B
3	20	0	spz	B
3	20	0	spz	B
3	20	0	spz	B
3	20	0	spz	B
3	20	0	spz	B
3	20	0	spz	B
3	20	0	spz	B
3	20	0	spz	B
3	20	0	spz	B
4	8	1	spz	B
4	20	0	spz	B
4	20	0	spz	B
4	20	0	spz	B
4	20	0	spz	B
4	20	0	spz	B
4	20	0	spz	B
4	20	0	spz	B
4	20	0	spz	B
4	20	0	spz	B
5	20	0	spz	B
5	20	0	spz	B
5	20	0	spz	B
5	20	0	spz	B
5	20	0	spz	B
5	20	0	spz	B
5	20	0	spz	B
5	20	0	spz	B
5	20	0	spz	B
5	20	0	spz	B
1	20	0	pll	B
1	20	0	pll	B
1	20	0	pll	B
1	20	0	pll	B
1	20	0	pll	B
1	20	0	pll	B
1	20	0	pll	B
1	20	0	pll	B
1	20	0	pll	B
1	20	0	pll	B
2	20	0	pll	B
2	20	0	pll	B
2	20	0	pll	B
2	20	0	pll	B
2	20	0	pll	B
2	20	0	pll	B
2	20	0	pll	B
2	20	0	pll	B
2	20	0	pll	B
2	20	0	pll	B
3	20	0	pll	B
3	20	0	pll	B
3	20	0	pll	B
3	20	0	pll	B
3	20	0	pll	B
3	20	0	pll	B
3	20	0	pll	B
3	20	0	pll	B
3	20	0	pll	B
3	20	0	pll	B
4	20	0	pll	B
4	20	0	pll	B
4	20	0	pll	B
4	20	0	pll	B
4	20	0	pll	B
4	20	0	pll	B
4	20	0	pll	B
4	20	0	pll	B
4	20	0	pll	B
4	20	0	pll	B
5	8	1	pll	B
5	17	1	pll	B
5	20	0	pll	B
5	20	0	pll	B
5	20	0	pll	B
5	20	0	pll	B
5	20	0	pll	B
5	20	0	pll	B
5	20	0	pll	B
5	20	0	pll	B
1	11	1	Tll	B
1	12	1	Tll	B
1	20	0	Tll	B
1	20	0	Tll	B
1	20	0	Tll	B
1	20	0	Tll	B
1	20	0	Tll	B
1	20	0	Tll	B
1	20	0	Tll	B
1	20	0	Tll	B
2	20	0	Tll	B
2	20	0	Tll	B
2	20	0	Tll	B
2	20	0	Tll	B
2	20	0	Tll	B
2	20	0	Tll	B
2	20	0	Tll	B
2	20	0	Tll	B
2	20	0	Tll	B
2	20	0	Tll	B
3	20	0	Tll	B
3	20	0	Tll	B
3	20	0	Tll	B
3	20	0	Tll	B
3	20	0	Tll	B
3	20	0	Tll	B
3	20	0	Tll	B
3	20	0	Tll	B
3	20	0	Tll	B
3	20	0	Tll	B
4	20	0	Tll	B
4	20	0	Tll	B
4	20	0	Tll	B
4	20	0	Tll	B
4	20	0	Tll	B
4	20	0	Tll	B
4	20	0	Tll	B
4	20	0	Tll	B
4	20	0	Tll	B
4	20	0	Tll	B
5	20	0	Tll	B
5	20	0	Tll	B
5	20	0	Tll	B
5	20	0	Tll	B
5	20	0	Tll	B
5	20	0	Tll	B
5	20	0	Tll	B
5	20	0	Tll	B
5	20	0	Tll	B
5	20	0	Tll	B
1	20	0	Dif	B
1	20	0	Dif	B
1	20	0	Dif	B
1	20	0	Dif	B
1	20	0	Dif	B
1	20	0	Dif	B
1	20	0	Dif	B
1	20	0	Dif	B
1	20	0	Dif	B
1	20	0	Dif	B
2	20	0	Dif	B
2	20	0	Dif	B
2	20	0	Dif	B
2	20	0	Dif	B
2	20	0	Dif	B
2	20	0	Dif	B
2	20	0	Dif	B
2	20	0	Dif	B
2	20	0	Dif	B
2	20	0	Dif	B
3	13	1	Dif	B
3	20	0	Dif	B
3	20	0	Dif	B
3	20	0	Dif	B
3	20	0	Dif	B
3	20	0	Dif	B
3	20	0	Dif	B
3	20	0	Dif	B
3	20	0	Dif	B
3	20	0	Dif	B
4	20	0	Dif	B
4	20	0	Dif	B
4	20	0	Dif	B
4	20	0	Dif	B
4	20	0	Dif	B
4	20	0	Dif	B
4	20	0	Dif	B
4	20	0	Dif	B
4	20	0	Dif	B
4	20	0	Dif	B
5	20	0	Dif	B
5	20	0	Dif	B
5	20	0	Dif	B
5	20	0	Dif	B
5	20	0	Dif	B
5	20	0	Dif	B
5	20	0	Dif	B
5	20	0	Dif	B
5	20	0	Dif	B
5	20	0	Dif	B
1	20	0	w1118 iso	B
1	20	0	w1118 iso	B
1	20	0	w1118 iso	B
1	20	0	w1118 iso	B
1	20	0	w1118 iso	B
1	20	0	w1118 iso	B
1	20	0	w1118 iso	B
1	20	0	w1118 iso	B
1	20	0	w1118 iso	B
1	20	0	w1118 iso	B
2	20	0	w1118 iso	B
2	20	0	w1118 iso	B
2	20	0	w1118 iso	B
2	20	0	w1118 iso	B
2	20	0	w1118 iso	B
2	20	0	w1118 iso	B
2	20	0	w1118 iso	B
2	20	0	w1118 iso	B
2	20	0	w1118 iso	B
2	20	0	w1118 iso	B
3	20	0	w1118 iso	B
3	20	0	w1118 iso	B
3	20	0	w1118 iso	B
3	20	0	w1118 iso	B
3	20	0	w1118 iso	B
3	20	0	w1118 iso	B
3	20	0	w1118 iso	B
3	20	0	w1118 iso	B
3	20	0	w1118 iso	B
3	20	0	w1118 iso	B
4	20	0	w1118 iso	B
4	20	0	w1118 iso	B
4	20	0	w1118 iso	B
4	20	0	w1118 iso	B
4	20	0	w1118 iso	B
4	20	0	w1118 iso	B
4	20	0	w1118 iso	B
4	20	0	w1118 iso	B
4	20	0	w1118 iso	B
4	20	0	w1118 iso	B
5	7	1	w1118 iso	B
5	20	0	w1118 iso	B
5	20	0	w1118 iso	B
5	20	0	w1118 iso	B
5	20	0	w1118 iso	B
5	20	0	w1118 iso	B
5	20	0	w1118 iso	B
5	20	0	w1118 iso	B
5	20	0	w1118 iso	B
5	20	0	w1118 iso	B
