# Supplementary material for: The Toll-Dorsal Pathway Is Required for Resistance to Viral Oral Infection in Drosophila
Source: PLoS Pathog. 2014 Dec 4;10(12):e1004507. doi: 10.1371/journal.ppat.1004507 (PMC4256459; doi:10.1371/journal.ppat.1004507)
Supplement: Dataset S13 — Survival of pll−/− and w1118 iso flies after CrPV oral infection. (CSV) [file ppat.1004507.s025.csv]

Replicate	Time	Status	Genotype	Treatment	Experiment
1	20	0	w1118 iso	CrPV	A
1	20	0	w1118 iso	CrPV	A
1	20	0	w1118 iso	CrPV	A
1	20	0	w1118 iso	CrPV	A
1	20	0	w1118 iso	CrPV	A
1	20	0	w1118 iso	CrPV	A
1	20	0	w1118 iso	CrPV	A
1	20	0	w1118 iso	CrPV	A
1	20	0	w1118 iso	CrPV	A
1	20	0	w1118 iso	CrPV	A
1	20	0	w1118 iso	CrPV	A
1	20	0	w1118 iso	CrPV	A
1	20	0	w1118 iso	CrPV	A
1	20	0	w1118 iso	CrPV	A
1	20	0	w1118 iso	CrPV	A
1	20	0	w1118 iso	CrPV	A
1	20	0	w1118 iso	CrPV	A
1	20	0	w1118 iso	CrPV	A
1	20	0	w1118 iso	CrPV	A
1	20	0	w1118 iso	CrPV	A
2	6	1	w1118 iso	CrPV	A
2	20	0	w1118 iso	CrPV	A
2	20	0	w1118 iso	CrPV	A
2	20	0	w1118 iso	CrPV	A
2	20	0	w1118 iso	CrPV	A
2	20	0	w1118 iso	CrPV	A
2	20	0	w1118 iso	CrPV	A
2	20	0	w1118 iso	CrPV	A
2	20	0	w1118 iso	CrPV	A
2	20	0	w1118 iso	CrPV	A
2	20	0	w1118 iso	CrPV	A
2	20	0	w1118 iso	CrPV	A
2	20	0	w1118 iso	CrPV	A
2	20	0	w1118 iso	CrPV	A
2	20	0	w1118 iso	CrPV	A
2	20	0	w1118 iso	CrPV	A
2	20	0	w1118 iso	CrPV	A
2	20	0	w1118 iso	CrPV	A
2	20	0	w1118 iso	CrPV	A
2	20	0	w1118 iso	CrPV	A
3	15	1	w1118 iso	CrPV	A
3	20	0	w1118 iso	CrPV	A
3	20	0	w1118 iso	CrPV	A
3	20	0	w1118 iso	CrPV	A
3	20	0	w1118 iso	CrPV	A
3	20	0	w1118 iso	CrPV	A
3	20	0	w1118 iso	CrPV	A
3	20	0	w1118 iso	CrPV	A
3	20	0	w1118 iso	CrPV	A
3	20	0	w1118 iso	CrPV	A
3	20	0	w1118 iso	CrPV	A
3	20	0	w1118 iso	CrPV	A
3	20	0	w1118 iso	CrPV	A
3	20	0	w1118 iso	CrPV	A
3	20	0	w1118 iso	CrPV	A
3	20	0	w1118 iso	CrPV	A
3	20	0	w1118 iso	CrPV	A
3	20	0	w1118 iso	CrPV	A
3	20	0	w1118 iso	CrPV	A
3	20	0	w1118 iso	CrPV	A
1	6	1	pll	CrPV	A
1	8	1	pll	CrPV	A
1	8	1	pll	CrPV	A
1	8	1	pll	CrPV	A
1	9	1	pll	CrPV	A
1	9	1	pll	CrPV	A
1	10	1	pll	CrPV	A
1	11	1	pll	CrPV	A
1	17	1	pll	CrPV	A
1	18	1	pll	CrPV	A
1	20	1	pll	CrPV	A
1	20	0	pll	CrPV	A
1	20	0	pll	CrPV	A
1	20	0	pll	CrPV	A
1	20	0	pll	CrPV	A
1	20	0	pll	CrPV	A
1	20	0	pll	CrPV	A
1	20	0	pll	CrPV	A
1	20	0	pll	CrPV	A
1	20	0	pll	CrPV	A
2	7	1	pll	CrPV	A
2	7	1	pll	CrPV	A
2	8	1	pll	CrPV	A
2	8	1	pll	CrPV	A
2	9	1	pll	CrPV	A
2	10	1	pll	CrPV	A
2	11	1	pll	CrPV	A
2	12	1	pll	CrPV	A
2	12	1	pll	CrPV	A
2	19	1	pll	CrPV	A
2	20	0	pll	CrPV	A
2	20	0	pll	CrPV	A
2	20	0	pll	CrPV	A
2	20	0	pll	CrPV	A
2	20	0	pll	CrPV	A
2	20	0	pll	CrPV	A
2	20	0	pll	CrPV	A
2	20	0	pll	CrPV	A
2	20	0	pll	CrPV	A
2	20	0	pll	CrPV	A
3	6	1	pll	CrPV	A
3	8	1	pll	CrPV	A
3	8	1	pll	CrPV	A
3	9	1	pll	CrPV	A
3	9	1	pll	CrPV	A
3	10	1	pll	CrPV	A
3	10	1	pll	CrPV	A
3	12	1	pll	CrPV	A
3	15	1	pll	CrPV	A
3	15	1	pll	CrPV	A
3	16	1	pll	CrPV	A
3	17	1	pll	CrPV	A
3	20	1	pll	CrPV	A
3	20	0	pll	CrPV	A
3	20	0	pll	CrPV	A
3	20	0	pll	CrPV	A
3	20	0	pll	CrPV	A
3	20	0	pll	CrPV	A
3	20	0	pll	CrPV	A
3	20	0	pll	CrPV	A
1	20	0	w1118 iso	Mock	A
1	20	0	w1118 iso	Mock	A
1	20	0	w1118 iso	Mock	A
1	20	0	w1118 iso	Mock	A
1	20	0	w1118 iso	Mock	A
1	20	0	w1118 iso	Mock	A
1	20	0	w1118 iso	Mock	A
1	20	0	w1118 iso	Mock	A
1	20	0	w1118 iso	Mock	A
1	20	0	w1118 iso	Mock	A
1	20	0	w1118 iso	Mock	A
1	20	0	w1118 iso	Mock	A
1	20	0	w1118 iso	Mock	A
1	20	0	w1118 iso	Mock	A
1	20	0	w1118 iso	Mock	A
1	20	0	w1118 iso	Mock	A
1	20	0	w1118 iso	Mock	A
1	20	0	w1118 iso	Mock	A
1	20	0	w1118 iso	Mock	A
1	20	0	w1118 iso	Mock	A
2	19	1	w1118 iso	Mock	A
2	20	1	w1118 iso	Mock	A
2	20	0	w1118 iso	Mock	A
2	20	0	w1118 iso	Mock	A
2	20	0	w1118 iso	Mock	A
2	20	0	w1118 iso	Mock	A
2	20	0	w1118 iso	Mock	A
2	20	0	w1118 iso	Mock	A
2	20	0	w1118 iso	Mock	A
2	20	0	w1118 iso	Mock	A
2	20	0	w1118 iso	Mock	A
2	20	0	w1118 iso	Mock	A
2	20	0	w1118 iso	Mock	A
2	20	0	w1118 iso	Mock	A
2	20	0	w1118 iso	Mock	A
2	20	0	w1118 iso	Mock	A
2	20	0	w1118 iso	Mock	A
2	20	0	w1118 iso	Mock	A
2	20	0	w1118 iso	Mock	A
2	20	0	w1118 iso	Mock	A
2	20	0	w1118 iso	Mock	A
2	20	0	w1118 iso	Mock	A
3	20	0	w1118 iso	Mock	A
3	20	0	w1118 iso	Mock	A
3	20	0	w1118 iso	Mock	A
3	20	0	w1118 iso	Mock	A
3	20	0	w1118 iso	Mock	A
3	20	0	w1118 iso	Mock	A
3	20	0	w1118 iso	Mock	A
3	20	0	w1118 iso	Mock	A
3	20	0	w1118 iso	Mock	A
3	20	0	w1118 iso	Mock	A
3	20	0	w1118 iso	Mock	A
3	20	0	w1118 iso	Mock	A
3	20	0	w1118 iso	Mock	A
3	20	0	w1118 iso	Mock	A
3	20	0	w1118 iso	Mock	A
3	20	0	w1118 iso	Mock	A
3	20	0	w1118 iso	Mock	A
3	20	0	w1118 iso	Mock	A
3	20	0	w1118 iso	Mock	A
3	20	0	w1118 iso	Mock	A
1	20	0	pll	Mock	A
1	20	0	pll	Mock	A
1	20	0	pll	Mock	A
1	20	0	pll	Mock	A
1	20	0	pll	Mock	A
1	20	0	pll	Mock	A
1	20	0	pll	Mock	A
1	20	0	pll	Mock	A
1	20	0	pll	Mock	A
1	20	0	pll	Mock	A
1	20	0	pll	Mock	A
1	20	0	pll	Mock	A
1	20	0	pll	Mock	A
1	20	0	pll	Mock	A
1	20	0	pll	Mock	A
1	20	0	pll	Mock	A
1	20	0	pll	Mock	A
1	20	0	pll	Mock	A
1	20	0	pll	Mock	A
1	20	0	pll	Mock	A
2	6	1	pll	Mock	A
2	20	0	pll	Mock	A
2	20	0	pll	Mock	A
2	20	0	pll	Mock	A
2	20	0	pll	Mock	A
2	20	0	pll	Mock	A
2	20	0	pll	Mock	A
2	20	0	pll	Mock	A
2	20	0	pll	Mock	A
2	20	0	pll	Mock	A
2	20	0	pll	Mock	A
2	20	0	pll	Mock	A
2	20	0	pll	Mock	A
2	20	0	pll	Mock	A
2	20	0	pll	Mock	A
2	20	0	pll	Mock	A
2	20	0	pll	Mock	A
2	20	0	pll	Mock	A
2	20	0	pll	Mock	A
2	20	0	pll	Mock	A
3	20	0	pll	Mock	A
3	20	0	pll	Mock	A
3	20	0	pll	Mock	A
3	20	0	pll	Mock	A
3	20	0	pll	Mock	A
3	20	0	pll	Mock	A
3	20	0	pll	Mock	A
3	20	0	pll	Mock	A
3	20	0	pll	Mock	A
3	20	0	pll	Mock	A
3	20	0	pll	Mock	A
3	20	0	pll	Mock	A
3	20	0	pll	Mock	A
3	20	0	pll	Mock	A
3	20	0	pll	Mock	A
3	20	0	pll	Mock	A
3	20	0	pll	Mock	A
3	20	0	pll	Mock	A
3	20	0	pll	Mock	A
3	20	0	pll	Mock	A
1	5	1	pll	CrPV	B
1	5	1	pll	CrPV	B
1	6	1	pll	CrPV	B
1	8	1	pll	CrPV	B
1	9	1	pll	CrPV	B
1	12	1	pll	CrPV	B
1	20	0	pll	CrPV	B
1	20	0	pll	CrPV	B
1	20	0	pll	CrPV	B
1	20	0	pll	CrPV	B
2	8	1	pll	CrPV	B
2	9	1	pll	CrPV	B
2	9	1	pll	CrPV	B
2	10	1	pll	CrPV	B
2	13	1	pll	CrPV	B
2	14	1	pll	CrPV	B
2	14	1	pll	CrPV	B
2	15	1	pll	CrPV	B
2	15	1	pll	CrPV	B
2	17	1	pll	CrPV	B
3	5	1	pll	CrPV	B
3	5	1	pll	CrPV	B
3	6	1	pll	CrPV	B
3	6	1	pll	CrPV	B
3	7	1	pll	CrPV	B
3	17	1	pll	CrPV	B
3	20	0	pll	CrPV	B
3	20	0	pll	CrPV	B
3	20	0	pll	CrPV	B
3	20	0	pll	CrPV	B
4	5	1	pll	CrPV	B
4	5	1	pll	CrPV	B
4	6	1	pll	CrPV	B
4	6	1	pll	CrPV	B
4	6	1	pll	CrPV	B
4	8	1	pll	CrPV	B
4	20	0	pll	CrPV	B
4	20	0	pll	CrPV	B
4	20	0	pll	CrPV	B
4	20	0	pll	CrPV	B
5	5	1	pll	CrPV	B
5	6	1	pll	CrPV	B
5	7	1	pll	CrPV	B
5	7	1	pll	CrPV	B
5	9	1	pll	CrPV	B
5	20	0	pll	CrPV	B
5	20	0	pll	CrPV	B
5	20	0	pll	CrPV	B
5	20	0	pll	CrPV	B
5	20	0	pll	CrPV	B
1	10	1	w1118 iso	CrPV	B
1	13	1	w1118 iso	CrPV	B
1	20	0	w1118 iso	CrPV	B
1	20	0	w1118 iso	CrPV	B
1	20	0	w1118 iso	CrPV	B
1	20	0	w1118 iso	CrPV	B
1	20	0	w1118 iso	CrPV	B
1	20	0	w1118 iso	CrPV	B
1	20	0	w1118 iso	CrPV	B
1	20	0	w1118 iso	CrPV	B
2	10	1	w1118 iso	CrPV	B
2	20	0	w1118 iso	CrPV	B
2	20	0	w1118 iso	CrPV	B
2	20	0	w1118 iso	CrPV	B
2	20	0	w1118 iso	CrPV	B
2	20	0	w1118 iso	CrPV	B
2	20	0	w1118 iso	CrPV	B
2	20	0	w1118 iso	CrPV	B
2	20	0	w1118 iso	CrPV	B
2	20	0	w1118 iso	CrPV	B
3	14	1	w1118 iso	CrPV	B
3	20	0	w1118 iso	CrPV	B
3	20	0	w1118 iso	CrPV	B
3	20	0	w1118 iso	CrPV	B
3	20	0	w1118 iso	CrPV	B
3	20	0	w1118 iso	CrPV	B
3	20	0	w1118 iso	CrPV	B
3	20	0	w1118 iso	CrPV	B
3	20	0	w1118 iso	CrPV	B
3	20	0	w1118 iso	CrPV	B
4	7	1	w1118 iso	CrPV	B
4	8	1	w1118 iso	CrPV	B
4	20	0	w1118 iso	CrPV	B
4	20	0	w1118 iso	CrPV	B
4	20	0	w1118 iso	CrPV	B
4	20	0	w1118 iso	CrPV	B
4	20	0	w1118 iso	CrPV	B
4	20	0	w1118 iso	CrPV	B
4	20	0	w1118 iso	CrPV	B
4	20	0	w1118 iso	CrPV	B
5	5	1	w1118 iso	CrPV	B
5	20	0	w1118 iso	CrPV	B
5	20	0	w1118 iso	CrPV	B
5	20	0	w1118 iso	CrPV	B
5	20	0	w1118 iso	CrPV	B
5	20	0	w1118 iso	CrPV	B
5	20	0	w1118 iso	CrPV	B
5	20	0	w1118 iso	CrPV	B
5	20	0	w1118 iso	CrPV	B
5	20	0	w1118 iso	CrPV	B
1	19	1	pll	Mock	B
1	20	0	pll	Mock	B
1	20	0	pll	Mock	B
1	20	0	pll	Mock	B
1	20	0	pll	Mock	B
1	20	0	pll	Mock	B
1	20	0	pll	Mock	B
1	20	0	pll	Mock	B
1	20	0	pll	Mock	B
1	20	0	pll	Mock	B
2	20	0	pll	Mock	B
2	20	0	pll	Mock	B
2	20	0	pll	Mock	B
2	20	0	pll	Mock	B
2	20	0	pll	Mock	B
2	20	0	pll	Mock	B
2	20	0	pll	Mock	B
2	20	0	pll	Mock	B
2	20	0	pll	Mock	B
2	20	0	pll	Mock	B
3	20	0	pll	Mock	B
3	20	0	pll	Mock	B
3	20	0	pll	Mock	B
3	20	0	pll	Mock	B
3	20	0	pll	Mock	B
3	20	0	pll	Mock	B
3	20	0	pll	Mock	B
3	20	0	pll	Mock	B
3	20	0	pll	Mock	B
3	20	0	pll	Mock	B
4	13	1	pll	Mock	B
4	20	0	pll	Mock	B
4	20	0	pll	Mock	B
4	20	0	pll	Mock	B
4	20	0	pll	Mock	B
4	20	0	pll	Mock	B
4	20	0	pll	Mock	B
4	20	0	pll	Mock	B
4	20	0	pll	Mock	B
4	20	0	pll	Mock	B
5	20	0	pll	Mock	B
5	20	0	pll	Mock	B
5	20	0	pll	Mock	B
5	20	0	pll	Mock	B
5	20	0	pll	Mock	B
5	20	0	pll	Mock	B
5	20	0	pll	Mock	B
5	20	0	pll	Mock	B
5	20	0	pll	Mock	B
5	20	0	pll	Mock	B
1	20	0	w1118 iso	Mock	B
1	20	0	w1118 iso	Mock	B
1	20	0	w1118 iso	Mock	B
1	20	0	w1118 iso	Mock	B
1	20	0	w1118 iso	Mock	B
1	20	0	w1118 iso	Mock	B
1	20	0	w1118 iso	Mock	B
1	20	0	w1118 iso	Mock	B
1	20	0	w1118 iso	Mock	B
1	20	0	w1118 iso	Mock	B
2	20	0	w1118 iso	Mock	B
2	20	0	w1118 iso	Mock	B
2	20	0	w1118 iso	Mock	B
2	20	0	w1118 iso	Mock	B
2	20	0	w1118 iso	Mock	B
2	20	0	w1118 iso	Mock	B
2	20	0	w1118 iso	Mock	B
2	20	0	w1118 iso	Mock	B
2	20	0	w1118 iso	Mock	B
2	20	0	w1118 iso	Mock	B
3	20	0	w1118 iso	Mock	B
3	20	0	w1118 iso	Mock	B
3	20	0	w1118 iso	Mock	B
3	20	0	w1118 iso	Mock	B
3	20	0	w1118 iso	Mock	B
3	20	0	w1118 iso	Mock	B
3	20	0	w1118 iso	Mock	B
3	20	0	w1118 iso	Mock	B
3	20	0	w1118 iso	Mock	B
3	20	0	w1118 iso	Mock	B
4	20	0	w1118 iso	Mock	B
4	20	0	w1118 iso	Mock	B
4	20	0	w1118 iso	Mock	B
4	20	0	w1118 iso	Mock	B
4	20	0	w1118 iso	Mock	B
4	20	0	w1118 iso	Mock	B
4	20	0	w1118 iso	Mock	B
4	20	0	w1118 iso	Mock	B
4	20	0	w1118 iso	Mock	B
4	20	0	w1118 iso	Mock	B
5	19	1	w1118 iso	Mock	B
5	20	0	w1118 iso	Mock	B
5	20	0	w1118 iso	Mock	B
5	20	0	w1118 iso	Mock	B
5	20	0	w1118 iso	Mock	B
5	20	0	w1118 iso	Mock	B
5	20	0	w1118 iso	Mock	B
5	20	0	w1118 iso	Mock	B
5	20	0	w1118 iso	Mock	B
5	20	0	w1118 iso	Mock	B
1	20	0	w1118 iso	CrPV	C
1	20	0	w1118 iso	CrPV	C
1	20	0	w1118 iso	CrPV	C
1	20	0	w1118 iso	CrPV	C
1	20	0	w1118 iso	CrPV	C
1	20	0	w1118 iso	CrPV	C
1	20	0	w1118 iso	CrPV	C
1	20	0	w1118 iso	CrPV	C
1	20	0	w1118 iso	CrPV	C
1	20	0	w1118 iso	CrPV	C
2	20	0	w1118 iso	CrPV	C
2	20	0	w1118 iso	CrPV	C
2	20	0	w1118 iso	CrPV	C
2	20	0	w1118 iso	CrPV	C
2	20	0	w1118 iso	CrPV	C
2	20	0	w1118 iso	CrPV	C
2	20	0	w1118 iso	CrPV	C
2	20	0	w1118 iso	CrPV	C
2	20	0	w1118 iso	CrPV	C
2	20	0	w1118 iso	CrPV	C
3	20	0	w1118 iso	CrPV	C
3	20	0	w1118 iso	CrPV	C
3	20	0	w1118 iso	CrPV	C
3	20	0	w1118 iso	CrPV	C
3	20	0	w1118 iso	CrPV	C
3	20	0	w1118 iso	CrPV	C
3	20	0	w1118 iso	CrPV	C
3	20	0	w1118 iso	CrPV	C
3	20	0	w1118 iso	CrPV	C
3	20	0	w1118 iso	CrPV	C
4	20	0	w1118 iso	CrPV	C
4	20	0	w1118 iso	CrPV	C
4	20	0	w1118 iso	CrPV	C
4	20	0	w1118 iso	CrPV	C
4	20	0	w1118 iso	CrPV	C
4	20	0	w1118 iso	CrPV	C
4	20	0	w1118 iso	CrPV	C
4	20	0	w1118 iso	CrPV	C
4	20	0	w1118 iso	CrPV	C
4	20	0	w1118 iso	CrPV	C
5	20	0	w1118 iso	CrPV	C
5	20	0	w1118 iso	CrPV	C
5	20	0	w1118 iso	CrPV	C
5	20	0	w1118 iso	CrPV	C
5	20	0	w1118 iso	CrPV	C
5	20	0	w1118 iso	CrPV	C
5	20	0	w1118 iso	CrPV	C
5	20	0	w1118 iso	CrPV	C
5	20	0	w1118 iso	CrPV	C
5	20	0	w1118 iso	CrPV	C
6	20	0	w1118 iso	CrPV	C
6	20	0	w1118 iso	CrPV	C
6	20	0	w1118 iso	CrPV	C
6	20	0	w1118 iso	CrPV	C
6	20	0	w1118 iso	CrPV	C
6	20	0	w1118 iso	CrPV	C
6	20	0	w1118 iso	CrPV	C
6	20	0	w1118 iso	CrPV	C
6	20	0	w1118 iso	CrPV	C
6	20	0	w1118 iso	CrPV	C
1	7	1	pll	CrPV	C
1	8	1	pll	CrPV	C
1	8	1	pll	CrPV	C
1	9	1	pll	CrPV	C
1	10	1	pll	CrPV	C
1	10	1	pll	CrPV	C
1	10	1	pll	CrPV	C
1	20	0	pll	CrPV	C
1	20	0	pll	CrPV	C
1	20	0	pll	CrPV	C
1	20	0	pll	CrPV	C
1	20	0	pll	CrPV	C
2	8	1	pll	CrPV	C
2	8	1	pll	CrPV	C
2	9	1	pll	CrPV	C
2	9	1	pll	CrPV	C
2	10	1	pll	CrPV	C
2	10	1	pll	CrPV	C
2	20	0	pll	CrPV	C
2	20	0	pll	CrPV	C
2	20	0	pll	CrPV	C
2	20	0	pll	CrPV	C
3	7	1	pll	CrPV	C
3	9	1	pll	CrPV	C
3	9	1	pll	CrPV	C
3	10	1	pll	CrPV	C
3	12	1	pll	CrPV	C
3	12	1	pll	CrPV	C
3	20	0	pll	CrPV	C
3	20	0	pll	CrPV	C
3	20	0	pll	CrPV	C
3	20	0	pll	CrPV	C
4	8	1	pll	CrPV	C
4	9	1	pll	CrPV	C
4	12	1	pll	CrPV	C
4	15	1	pll	CrPV	C
4	19	1	pll	CrPV	C
4	20	0	pll	CrPV	C
4	20	0	pll	CrPV	C
4	20	0	pll	CrPV	C
4	20	0	pll	CrPV	C
4	20	0	pll	CrPV	C
5	7	1	pll	CrPV	C
5	7	1	pll	CrPV	C
5	9	1	pll	CrPV	C
5	9	1	pll	CrPV	C
5	12	1	pll	CrPV	C
5	20	0	pll	CrPV	C
5	20	0	pll	CrPV	C
5	20	0	pll	CrPV	C
5	20	0	pll	CrPV	C
5	20	0	pll	CrPV	C
6	7	1	pll	CrPV	C
6	8	1	pll	CrPV	C
6	8	1	pll	CrPV	C
6	9	1	pll	CrPV	C
6	9	1	pll	CrPV	C
6	10	1	pll	CrPV	C
6	10	1	pll	CrPV	C
6	20	0	pll	CrPV	C
6	20	0	pll	CrPV	C
6	20	0	pll	CrPV	C
1	20	0	w1118 iso	Mock	C
1	20	0	w1118 iso	Mock	C
1	20	0	w1118 iso	Mock	C
1	20	0	w1118 iso	Mock	C
1	20	0	w1118 iso	Mock	C
1	20	0	w1118 iso	Mock	C
1	20	0	w1118 iso	Mock	C
1	20	0	w1118 iso	Mock	C
1	20	0	w1118 iso	Mock	C
1	20	0	w1118 iso	Mock	C
2	20	0	w1118 iso	Mock	C
2	20	0	w1118 iso	Mock	C
2	20	0	w1118 iso	Mock	C
2	20	0	w1118 iso	Mock	C
2	20	0	w1118 iso	Mock	C
2	20	0	w1118 iso	Mock	C
2	20	0	w1118 iso	Mock	C
2	20	0	w1118 iso	Mock	C
2	20	0	w1118 iso	Mock	C
2	20	0	w1118 iso	Mock	C
3	20	0	w1118 iso	Mock	C
3	20	0	w1118 iso	Mock	C
3	20	0	w1118 iso	Mock	C
3	20	0	w1118 iso	Mock	C
3	20	0	w1118 iso	Mock	C
3	20	0	w1118 iso	Mock	C
3	20	0	w1118 iso	Mock	C
3	20	0	w1118 iso	Mock	C
3	20	0	w1118 iso	Mock	C
3	20	0	w1118 iso	Mock	C
4	20	0	w1118 iso	Mock	C
4	20	0	w1118 iso	Mock	C
4	20	0	w1118 iso	Mock	C
4	20	0	w1118 iso	Mock	C
4	20	0	w1118 iso	Mock	C
4	20	0	w1118 iso	Mock	C
4	20	0	w1118 iso	Mock	C
4	20	0	w1118 iso	Mock	C
4	20	0	w1118 iso	Mock	C
4	20	0	w1118 iso	Mock	C
5	17	1	w1118 iso	Mock	C
5	20	0	w1118 iso	Mock	C
5	20	0	w1118 iso	Mock	C
5	20	0	w1118 iso	Mock	C
5	20	0	w1118 iso	Mock	C
5	20	0	w1118 iso	Mock	C
5	20	0	w1118 iso	Mock	C
5	20	0	w1118 iso	Mock	C
5	20	0	w1118 iso	Mock	C
5	20	0	w1118 iso	Mock	C
6	20	0	w1118 iso	Mock	C
6	20	0	w1118 iso	Mock	C
6	20	0	w1118 iso	Mock	C
6	20	0	w1118 iso	Mock	C
6	20	0	w1118 iso	Mock	C
6	20	0	w1118 iso	Mock	C
6	20	0	w1118 iso	Mock	C
6	20	0	w1118 iso	Mock	C
6	20	0	w1118 iso	Mock	C
6	20	0	w1118 iso	Mock	C
1	20	0	pll	Mock	C
1	20	0	pll	Mock	C
1	20	0	pll	Mock	C
1	20	0	pll	Mock	C
1	20	0	pll	Mock	C
1	20	0	pll	Mock	C
1	20	0	pll	Mock	C
1	20	0	pll	Mock	C
1	20	0	pll	Mock	C
1	20	0	pll	Mock	C
2	9	1	pll	Mock	C
2	16	1	pll	Mock	C
2	20	0	pll	Mock	C
2	20	0	pll	Mock	C
2	20	0	pll	Mock	C
2	20	0	pll	Mock	C
2	20	0	pll	Mock	C
2	20	0	pll	Mock	C
2	20	0	pll	Mock	C
2	20	0	pll	Mock	C
3	20	0	pll	Mock	C
3	20	0	pll	Mock	C
3	20	0	pll	Mock	C
3	20	0	pll	Mock	C
3	20	0	pll	Mock	C
3	20	0	pll	Mock	C
3	20	0	pll	Mock	C
3	20	0	pll	Mock	C
3	20	0	pll	Mock	C
3	20	0	pll	Mock	C
4	20	0	pll	Mock	C
4	20	0	pll	Mock	C
4	20	0	pll	Mock	C
4	20	0	pll	Mock	C
4	20	0	pll	Mock	C
4	20	0	pll	Mock	C
4	20	0	pll	Mock	C
4	20	0	pll	Mock	C
4	20	0	pll	Mock	C
4	20	0	pll	Mock	C
5	14	1	pll	Mock	C
5	20	0	pll	Mock	C
5	20	0	pll	Mock	C
5	20	0	pll	Mock	C
5	20	0	pll	Mock	C
5	20	0	pll	Mock	C
5	20	0	pll	Mock	C
5	20	0	pll	Mock	C
5	20	0	pll	Mock	C
5	20	0	pll	Mock	C
6	18	1	pll	Mock	C
6	20	0	pll	Mock	C
6	20	0	pll	Mock	C
6	20	0	pll	Mock	C
6	20	0	pll	Mock	C
6	20	0	pll	Mock	C
6	20	0	pll	Mock	C
6	20	0	pll	Mock	C
6	20	0	pll	Mock	C
6	20	0	pll	Mock	C
