# Supplementary material for: The Toll-Dorsal Pathway Is Required for Resistance to Viral Oral Infection in Drosophila
Source: PLoS Pathog. 2014 Dec 4;10(12):e1004507. doi: 10.1371/journal.ppat.1004507 (PMC4256459; doi:10.1371/journal.ppat.1004507)
Supplement: Dataset S15 — Survival of pll−/− and w1118 iso flies to different doses of CrPV systemic infection. (CSV) [file ppat.1004507.s027.csv]

Replicate	Time	Status	Genotype	Dose
1	20	0	iso	CrPV 10^6 TCID50/ml
1	20	0	iso	CrPV 10^6 TCID50/ml
1	20	0	iso	CrPV 10^6 TCID50/ml
1	20	0	iso	CrPV 10^6 TCID50/ml
1	20	0	iso	CrPV 10^6 TCID50/ml
1	20	0	iso	CrPV 10^6 TCID50/ml
1	20	0	iso	CrPV 10^6 TCID50/ml
1	20	0	iso	CrPV 10^6 TCID50/ml
1	20	0	iso	CrPV 10^6 TCID50/ml
1	20	0	iso	CrPV 10^6 TCID50/ml
2	5	1	iso	CrPV 10^6 TCID50/ml
2	9	1	iso	CrPV 10^6 TCID50/ml
2	20	0	iso	CrPV 10^6 TCID50/ml
2	20	0	iso	CrPV 10^6 TCID50/ml
2	20	0	iso	CrPV 10^6 TCID50/ml
2	20	0	iso	CrPV 10^6 TCID50/ml
2	20	0	iso	CrPV 10^6 TCID50/ml
2	20	0	iso	CrPV 10^6 TCID50/ml
2	20	0	iso	CrPV 10^6 TCID50/ml
2	20	0	iso	CrPV 10^6 TCID50/ml
3	7	1	iso	CrPV 10^6 TCID50/ml
3	13	1	iso	CrPV 10^6 TCID50/ml
3	20	0	iso	CrPV 10^6 TCID50/ml
3	20	0	iso	CrPV 10^6 TCID50/ml
3	20	0	iso	CrPV 10^6 TCID50/ml
3	20	0	iso	CrPV 10^6 TCID50/ml
3	20	0	iso	CrPV 10^6 TCID50/ml
3	20	0	iso	CrPV 10^6 TCID50/ml
3	20	0	iso	CrPV 10^6 TCID50/ml
3	20	0	iso	CrPV 10^6 TCID50/ml
4	11	1	iso	CrPV 10^6 TCID50/ml
4	14	1	iso	CrPV 10^6 TCID50/ml
4	16	1	iso	CrPV 10^6 TCID50/ml
4	20	0	iso	CrPV 10^6 TCID50/ml
4	20	0	iso	CrPV 10^6 TCID50/ml
4	20	0	iso	CrPV 10^6 TCID50/ml
4	20	0	iso	CrPV 10^6 TCID50/ml
4	20	0	iso	CrPV 10^6 TCID50/ml
4	20	0	iso	CrPV 10^6 TCID50/ml
4	20	0	iso	CrPV 10^6 TCID50/ml
5	9	1	iso	CrPV 10^6 TCID50/ml
5	11	1	iso	CrPV 10^6 TCID50/ml
5	20	0	iso	CrPV 10^6 TCID50/ml
5	20	0	iso	CrPV 10^6 TCID50/ml
5	20	0	iso	CrPV 10^6 TCID50/ml
5	20	0	iso	CrPV 10^6 TCID50/ml
5	20	0	iso	CrPV 10^6 TCID50/ml
5	20	0	iso	CrPV 10^6 TCID50/ml
5	20	0	iso	CrPV 10^6 TCID50/ml
5	20	0	iso	CrPV 10^6 TCID50/ml
1	20	0	pll	CrPV 10^6 TCID50/ml
1	20	0	pll	CrPV 10^6 TCID50/ml
1	20	0	pll	CrPV 10^6 TCID50/ml
1	20	0	pll	CrPV 10^6 TCID50/ml
1	20	0	pll	CrPV 10^6 TCID50/ml
1	20	0	pll	CrPV 10^6 TCID50/ml
1	20	0	pll	CrPV 10^6 TCID50/ml
1	20	0	pll	CrPV 10^6 TCID50/ml
1	20	0	pll	CrPV 10^6 TCID50/ml
1	20	0	pll	CrPV 10^6 TCID50/ml
2	5	1	pll	CrPV 10^6 TCID50/ml
2	7	1	pll	CrPV 10^6 TCID50/ml
2	7	1	pll	CrPV 10^6 TCID50/ml
2	18	1	pll	CrPV 10^6 TCID50/ml
2	20	0	pll	CrPV 10^6 TCID50/ml
2	20	0	pll	CrPV 10^6 TCID50/ml
2	20	0	pll	CrPV 10^6 TCID50/ml
2	20	0	pll	CrPV 10^6 TCID50/ml
2	20	0	pll	CrPV 10^6 TCID50/ml
2	20	0	pll	CrPV 10^6 TCID50/ml
3	5	1	pll	CrPV 10^6 TCID50/ml
3	7	1	pll	CrPV 10^6 TCID50/ml
3	7	1	pll	CrPV 10^6 TCID50/ml
3	20	0	pll	CrPV 10^6 TCID50/ml
3	20	0	pll	CrPV 10^6 TCID50/ml
3	20	0	pll	CrPV 10^6 TCID50/ml
3	20	0	pll	CrPV 10^6 TCID50/ml
3	20	0	pll	CrPV 10^6 TCID50/ml
3	20	0	pll	CrPV 10^6 TCID50/ml
3	20	0	pll	CrPV 10^6 TCID50/ml
4	5	1	pll	CrPV 10^6 TCID50/ml
4	18	1	pll	CrPV 10^6 TCID50/ml
4	20	0	pll	CrPV 10^6 TCID50/ml
4	20	0	pll	CrPV 10^6 TCID50/ml
4	20	0	pll	CrPV 10^6 TCID50/ml
4	20	0	pll	CrPV 10^6 TCID50/ml
4	20	0	pll	CrPV 10^6 TCID50/ml
4	20	0	pll	CrPV 10^6 TCID50/ml
4	20	0	pll	CrPV 10^6 TCID50/ml
4	20	0	pll	CrPV 10^6 TCID50/ml
5	7	1	pll	CrPV 10^6 TCID50/ml
5	15	1	pll	CrPV 10^6 TCID50/ml
5	20	0	pll	CrPV 10^6 TCID50/ml
5	20	0	pll	CrPV 10^6 TCID50/ml
5	20	0	pll	CrPV 10^6 TCID50/ml
5	20	0	pll	CrPV 10^6 TCID50/ml
5	20	0	pll	CrPV 10^6 TCID50/ml
5	20	0	pll	CrPV 10^6 TCID50/ml
5	20	0	pll	CrPV 10^6 TCID50/ml
5	20	0	pll	CrPV 10^6 TCID50/ml
1	6	1	iso	CrPV 10^6 TCID50/ml
1	6	1	iso	CrPV 10^6 TCID50/ml
1	6	1	iso	CrPV 10^7 TCID50/ml
1	6	1	iso	CrPV 10^7 TCID50/ml
1	9	1	iso	CrPV 10^7 TCID50/ml
1	11	1	iso	CrPV 10^7 TCID50/ml
1	11	1	iso	CrPV 10^7 TCID50/ml
1	11	1	iso	CrPV 10^7 TCID50/ml
1	15	1	iso	CrPV 10^7 TCID50/ml
1	20	0	iso	CrPV 10^7 TCID50/ml
2	5	1	iso	CrPV 10^7 TCID50/ml
2	5	1	iso	CrPV 10^7 TCID50/ml
2	6	1	iso	CrPV 10^7 TCID50/ml
2	8	1	iso	CrPV 10^7 TCID50/ml
2	8	1	iso	CrPV 10^7 TCID50/ml
2	9	1	iso	CrPV 10^7 TCID50/ml
2	9	1	iso	CrPV 10^7 TCID50/ml
2	9	1	iso	CrPV 10^7 TCID50/ml
2	11	1	iso	CrPV 10^7 TCID50/ml
2	11	1	iso	CrPV 10^7 TCID50/ml
3	4	1	iso	CrPV 10^7 TCID50/ml
3	5	1	iso	CrPV 10^7 TCID50/ml
3	5	1	iso	CrPV 10^7 TCID50/ml
3	6	1	iso	CrPV 10^7 TCID50/ml
3	6	1	iso	CrPV 10^7 TCID50/ml
3	6	1	iso	CrPV 10^7 TCID50/ml
3	8	1	iso	CrPV 10^7 TCID50/ml
3	9	1	iso	CrPV 10^7 TCID50/ml
3	10	1	iso	CrPV 10^7 TCID50/ml
3	10	1	iso	CrPV 10^7 TCID50/ml
4	6	1	iso	CrPV 10^7 TCID50/ml
4	6	1	iso	CrPV 10^7 TCID50/ml
4	6	1	iso	CrPV 10^7 TCID50/ml
4	6	1	iso	CrPV 10^7 TCID50/ml
4	6	1	iso	CrPV 10^7 TCID50/ml
4	11	1	iso	CrPV 10^7 TCID50/ml
4	12	1	iso	CrPV 10^7 TCID50/ml
4	13	1	iso	CrPV 10^7 TCID50/ml
4	13	1	iso	CrPV 10^7 TCID50/ml
4	20	0	iso	CrPV 10^7 TCID50/ml
5	5	1	iso	CrPV 10^7 TCID50/ml
5	6	1	iso	CrPV 10^7 TCID50/ml
5	6	1	iso	CrPV 10^7 TCID50/ml
5	6	1	iso	CrPV 10^7 TCID50/ml
5	11	1	iso	CrPV 10^7 TCID50/ml
5	11	1	iso	CrPV 10^7 TCID50/ml
5	11	1	iso	CrPV 10^7 TCID50/ml
5	11	1	iso	CrPV 10^7 TCID50/ml
5	20	0	iso	CrPV 10^7 TCID50/ml
5	20	0	iso	CrPV 10^7 TCID50/ml
1	4	1	pll	CrPV 10^7 TCID50/ml
1	5	1	pll	CrPV 10^7 TCID50/ml
1	5	1	pll	CrPV 10^7 TCID50/ml
1	6	1	pll	CrPV 10^7 TCID50/ml
1	6	1	pll	CrPV 10^7 TCID50/ml
1	6	1	pll	CrPV 10^7 TCID50/ml
1	6	1	pll	CrPV 10^7 TCID50/ml
1	8	1	pll	CrPV 10^7 TCID50/ml
1	9	1	pll	CrPV 10^7 TCID50/ml
1	20	0	pll	CrPV 10^7 TCID50/ml
2	5	1	pll	CrPV 10^7 TCID50/ml
2	5	1	pll	CrPV 10^7 TCID50/ml
2	5	1	pll	CrPV 10^7 TCID50/ml
2	6	1	pll	CrPV 10^7 TCID50/ml
2	9	1	pll	CrPV 10^7 TCID50/ml
2	9	1	pll	CrPV 10^7 TCID50/ml
2	12	1	pll	CrPV 10^7 TCID50/ml
2	14	1	pll	CrPV 10^7 TCID50/ml
2	17	1	pll	CrPV 10^7 TCID50/ml
2	20	0	pll	CrPV 10^7 TCID50/ml
3	4	1	pll	CrPV 10^7 TCID50/ml
3	5	1	pll	CrPV 10^7 TCID50/ml
3	5	1	pll	CrPV 10^7 TCID50/ml
3	5	1	pll	CrPV 10^7 TCID50/ml
3	5	1	pll	CrPV 10^7 TCID50/ml
3	6	1	pll	CrPV 10^7 TCID50/ml
3	6	1	pll	CrPV 10^7 TCID50/ml
3	7	1	pll	CrPV 10^7 TCID50/ml
3	11	1	pll	CrPV 10^7 TCID50/ml
3	14	1	pll	CrPV 10^7 TCID50/ml
4	5	1	pll	CrPV 10^7 TCID50/ml
4	5	1	pll	CrPV 10^7 TCID50/ml
4	5	1	pll	CrPV 10^7 TCID50/ml
4	7	1	pll	CrPV 10^7 TCID50/ml
4	8	1	pll	CrPV 10^7 TCID50/ml
4	9	1	pll	CrPV 10^7 TCID50/ml
4	11	1	pll	CrPV 10^7 TCID50/ml
4	14	1	pll	CrPV 10^7 TCID50/ml
4	20	0	pll	CrPV 10^7 TCID50/ml
4	20	0	pll	CrPV 10^7 TCID50/ml
5	4	1	pll	CrPV 10^7 TCID50/ml
5	5	1	pll	CrPV 10^7 TCID50/ml
5	6	1	pll	CrPV 10^7 TCID50/ml
5	8	1	pll	CrPV 10^7 TCID50/ml
5	9	1	pll	CrPV 10^7 TCID50/ml
5	11	1	pll	CrPV 10^7 TCID50/ml
5	13	1	pll	CrPV 10^7 TCID50/ml
5	20	0	pll	CrPV 10^7 TCID50/ml
5	20	0	pll	CrPV 10^7 TCID50/ml
5	20	0	pll	CrPV 10^7 TCID50/ml
1	4	1	iso	CrPV 10^8 TCID50/ml
1	5	1	iso	CrPV 10^8 TCID50/ml
1	5	1	iso	CrPV 10^8 TCID50/ml
1	6	1	iso	CrPV 10^8 TCID50/ml
1	6	1	iso	CrPV 10^8 TCID50/ml
1	6	1	iso	CrPV 10^8 TCID50/ml
1	6	1	iso	CrPV 10^8 TCID50/ml
1	8	1	iso	CrPV 10^8 TCID50/ml
1	9	1	iso	CrPV 10^8 TCID50/ml
1	9	1	iso	CrPV 10^8 TCID50/ml
2	5	1	iso	CrPV 10^8 TCID50/ml
2	5	1	iso	CrPV 10^8 TCID50/ml
2	5	1	iso	CrPV 10^8 TCID50/ml
2	5	1	iso	CrPV 10^8 TCID50/ml
2	6	1	iso	CrPV 10^8 TCID50/ml
2	6	1	iso	CrPV 10^8 TCID50/ml
2	6	1	iso	CrPV 10^8 TCID50/ml
2	6	1	iso	CrPV 10^8 TCID50/ml
2	7	1	iso	CrPV 10^8 TCID50/ml
2	7	1	iso	CrPV 10^8 TCID50/ml
3	5	1	iso	CrPV 10^8 TCID50/ml
3	5	1	iso	CrPV 10^8 TCID50/ml
3	5	1	iso	CrPV 10^8 TCID50/ml
3	6	1	iso	CrPV 10^8 TCID50/ml
3	6	1	iso	CrPV 10^8 TCID50/ml
3	6	1	iso	CrPV 10^8 TCID50/ml
3	6	1	iso	CrPV 10^8 TCID50/ml
3	7	1	iso	CrPV 10^8 TCID50/ml
3	7	1	iso	CrPV 10^8 TCID50/ml
3	9	1	iso	CrPV 10^8 TCID50/ml
4	5	1	iso	CrPV 10^8 TCID50/ml
4	5	1	iso	CrPV 10^8 TCID50/ml
4	5	1	iso	CrPV 10^8 TCID50/ml
4	5	1	iso	CrPV 10^8 TCID50/ml
4	5	1	iso	CrPV 10^8 TCID50/ml
4	5	1	iso	CrPV 10^8 TCID50/ml
4	5	1	iso	CrPV 10^8 TCID50/ml
4	6	1	iso	CrPV 10^8 TCID50/ml
4	7	1	iso	CrPV 10^8 TCID50/ml
4	7	1	iso	CrPV 10^8 TCID50/ml
5	5	1	iso	CrPV 10^8 TCID50/ml
5	5	1	iso	CrPV 10^8 TCID50/ml
5	5	1	iso	CrPV 10^8 TCID50/ml
5	5	1	iso	CrPV 10^8 TCID50/ml
5	6	1	iso	CrPV 10^8 TCID50/ml
5	6	1	iso	CrPV 10^8 TCID50/ml
5	6	1	iso	CrPV 10^8 TCID50/ml
5	6	1	iso	CrPV 10^8 TCID50/ml
5	6	1	iso	CrPV 10^8 TCID50/ml
5	7	1	iso	CrPV 10^8 TCID50/ml
1	5	1	pll	CrPV 10^8 TCID50/ml
1	5	1	pll	CrPV 10^8 TCID50/ml
1	5	1	pll	CrPV 10^8 TCID50/ml
1	6	1	pll	CrPV 10^8 TCID50/ml
1	6	1	pll	CrPV 10^8 TCID50/ml
1	6	1	pll	CrPV 10^8 TCID50/ml
1	6	1	pll	CrPV 10^8 TCID50/ml
1	6	1	pll	CrPV 10^8 TCID50/ml
1	6	1	pll	CrPV 10^8 TCID50/ml
1	9	1	pll	CrPV 10^8 TCID50/ml
2	4	1	pll	CrPV 10^8 TCID50/ml
2	5	1	pll	CrPV 10^8 TCID50/ml
2	5	1	pll	CrPV 10^8 TCID50/ml
2	5	1	pll	CrPV 10^8 TCID50/ml
2	5	1	pll	CrPV 10^8 TCID50/ml
2	5	1	pll	CrPV 10^8 TCID50/ml
2	5	1	pll	CrPV 10^8 TCID50/ml
2	6	1	pll	CrPV 10^8 TCID50/ml
2	8	1	pll	CrPV 10^8 TCID50/ml
2	9	1	pll	CrPV 10^8 TCID50/ml
3	4	1	pll	CrPV 10^8 TCID50/ml
3	5	1	pll	CrPV 10^8 TCID50/ml
3	5	1	pll	CrPV 10^8 TCID50/ml
3	5	1	pll	CrPV 10^8 TCID50/ml
3	5	1	pll	CrPV 10^8 TCID50/ml
3	5	1	pll	CrPV 10^8 TCID50/ml
3	5	1	pll	CrPV 10^8 TCID50/ml
3	6	1	pll	CrPV 10^8 TCID50/ml
3	6	1	pll	CrPV 10^8 TCID50/ml
3	7	1	pll	CrPV 10^8 TCID50/ml
4	5	1	pll	CrPV 10^8 TCID50/ml
4	5	1	pll	CrPV 10^8 TCID50/ml
4	5	1	pll	CrPV 10^8 TCID50/ml
4	5	1	pll	CrPV 10^8 TCID50/ml
4	5	1	pll	CrPV 10^8 TCID50/ml
4	6	1	pll	CrPV 10^8 TCID50/ml
4	7	1	pll	CrPV 10^8 TCID50/ml
4	8	1	pll	CrPV 10^8 TCID50/ml
4	8	1	pll	CrPV 10^8 TCID50/ml
4	9	1	pll	CrPV 10^8 TCID50/ml
5	4	1	pll	CrPV 10^8 TCID50/ml
5	4	1	pll	CrPV 10^8 TCID50/ml
5	4	1	pll	CrPV 10^8 TCID50/ml
5	5	1	pll	CrPV 10^8 TCID50/ml
5	5	1	pll	CrPV 10^8 TCID50/ml
5	6	1	pll	CrPV 10^8 TCID50/ml
5	6	1	pll	CrPV 10^8 TCID50/ml
5	6	1	pll	CrPV 10^8 TCID50/ml
5	7	1	pll	CrPV 10^8 TCID50/ml
5	8	1	pll	CrPV 10^8 TCID50/ml
1	20	0	iso	Mock
1	20	0	iso	Mock
1	20	0	iso	Mock
1	20	0	iso	Mock
1	20	0	iso	Mock
1	20	0	iso	Mock
1	20	0	iso	Mock
1	20	0	iso	Mock
1	20	0	iso	Mock
1	20	0	iso	Mock
2	20	0	iso	Mock
2	20	0	iso	Mock
2	20	0	iso	Mock
2	20	0	iso	Mock
2	20	0	iso	Mock
2	20	0	iso	Mock
2	20	0	iso	Mock
2	20	0	iso	Mock
2	20	0	iso	Mock
2	20	0	iso	Mock
3	20	0	iso	Mock
3	20	0	iso	Mock
3	20	0	iso	Mock
3	20	0	iso	Mock
3	20	0	iso	Mock
3	20	0	iso	Mock
3	20	0	iso	Mock
3	20	0	iso	Mock
3	20	0	iso	Mock
3	20	0	iso	Mock
4	17	1	iso	Mock
4	20	0	iso	Mock
4	20	0	iso	Mock
4	20	0	iso	Mock
4	20	0	iso	Mock
4	20	0	iso	Mock
4	20	0	iso	Mock
4	20	0	iso	Mock
4	20	0	iso	Mock
4	20	0	iso	Mock
5	20	0	iso	Mock
5	20	0	iso	Mock
5	20	0	iso	Mock
5	20	0	iso	Mock
5	20	0	iso	Mock
5	20	0	iso	Mock
5	20	0	iso	Mock
5	20	0	iso	Mock
5	20	0	iso	Mock
5	20	0	iso	Mock
1	14	1	pll	Mock
1	16	1	pll	Mock
1	20	0	pll	Mock
1	20	0	pll	Mock
1	20	0	pll	Mock
1	20	0	pll	Mock
1	20	0	pll	Mock
1	20	0	pll	Mock
1	20	0	pll	Mock
1	20	0	pll	Mock
2	20	0	pll	Mock
2	20	0	pll	Mock
2	20	0	pll	Mock
2	20	0	pll	Mock
2	20	0	pll	Mock
2	20	0	pll	Mock
2	20	0	pll	Mock
2	20	0	pll	Mock
2	20	0	pll	Mock
2	20	0	pll	Mock
3	20	0	pll	Mock
3	20	0	pll	Mock
3	20	0	pll	Mock
3	20	0	pll	Mock
3	20	0	pll	Mock
3	20	0	pll	Mock
3	20	0	pll	Mock
3	20	0	pll	Mock
3	20	0	pll	Mock
3	20	0	pll	Mock
4	4	1	pll	Mock
4	20	0	pll	Mock
4	20	0	pll	Mock
4	20	0	pll	Mock
4	20	0	pll	Mock
4	20	0	pll	Mock
4	20	0	pll	Mock
4	20	0	pll	Mock
4	20	0	pll	Mock
4	20	0	pll	Mock
5	6	1	pll	Mock
5	20	0	pll	Mock
5	20	0	pll	Mock
5	20	0	pll	Mock
5	20	0	pll	Mock
5	20	0	pll	Mock
5	20	0	pll	Mock
5	20	0	pll	Mock
5	20	0	pll	Mock
5	20	0	pll	Mock
