# Supplementary material for: The Toll-Dorsal Pathway Is Required for Resistance to Viral Oral Infection in Drosophila
Source: PLoS Pathog. 2014 Dec 4;10(12):e1004507. doi: 10.1371/journal.ppat.1004507 (PMC4256459; doi:10.1371/journal.ppat.1004507)
Supplement: Dataset S16 — Survival of pll−/− and w1118 iso flies after Nora oral infection. (CSV) [file ppat.1004507.s028.csv]

Replicate	Time	Status	Genotype	Treatment	Experiment
1	20	0	w1118 iso	Nora	A
1	20	0	w1118 iso	Nora	A
1	20	0	w1118 iso	Nora	A
1	20	0	w1118 iso	Nora	A
1	20	0	w1118 iso	Nora	A
1	20	0	w1118 iso	Nora	A
1	20	0	w1118 iso	Nora	A
1	20	0	w1118 iso	Nora	A
1	20	0	w1118 iso	Nora	A
1	20	0	w1118 iso	Nora	A
2	14	1	w1118 iso	Nora	A
2	20	0	w1118 iso	Nora	A
2	20	0	w1118 iso	Nora	A
2	20	0	w1118 iso	Nora	A
2	20	0	w1118 iso	Nora	A
2	20	0	w1118 iso	Nora	A
2	20	0	w1118 iso	Nora	A
2	20	0	w1118 iso	Nora	A
2	20	0	w1118 iso	Nora	A
2	20	0	w1118 iso	Nora	A
3	20	0	w1118 iso	Nora	A
3	20	0	w1118 iso	Nora	A
3	20	0	w1118 iso	Nora	A
3	20	0	w1118 iso	Nora	A
3	20	0	w1118 iso	Nora	A
3	20	0	w1118 iso	Nora	A
3	20	0	w1118 iso	Nora	A
3	20	0	w1118 iso	Nora	A
3	20	0	w1118 iso	Nora	A
3	20	0	w1118 iso	Nora	A
4	19	1	w1118 iso	Nora	A
4	20	0	w1118 iso	Nora	A
4	20	0	w1118 iso	Nora	A
4	20	0	w1118 iso	Nora	A
4	20	0	w1118 iso	Nora	A
4	20	0	w1118 iso	Nora	A
4	20	0	w1118 iso	Nora	A
4	20	0	w1118 iso	Nora	A
4	20	0	w1118 iso	Nora	A
4	20	0	w1118 iso	Nora	A
5	20	0	w1118 iso	Nora	A
5	20	0	w1118 iso	Nora	A
5	20	0	w1118 iso	Nora	A
5	20	0	w1118 iso	Nora	A
5	20	0	w1118 iso	Nora	A
5	20	0	w1118 iso	Nora	A
5	20	0	w1118 iso	Nora	A
5	20	0	w1118 iso	Nora	A
5	20	0	w1118 iso	Nora	A
5	20	0	w1118 iso	Nora	A
6	20	0	w1118 iso	Nora	A
6	20	0	w1118 iso	Nora	A
6	20	0	w1118 iso	Nora	A
6	20	0	w1118 iso	Nora	A
6	20	0	w1118 iso	Nora	A
6	20	0	w1118 iso	Nora	A
6	20	0	w1118 iso	Nora	A
6	20	0	w1118 iso	Nora	A
6	20	0	w1118 iso	Nora	A
6	20	0	w1118 iso	Nora	A
1	14	1	pll	Nora	A
1	20	0	pll	Nora	A
1	20	0	pll	Nora	A
1	20	0	pll	Nora	A
1	20	0	pll	Nora	A
1	20	0	pll	Nora	A
1	20	0	pll	Nora	A
1	20	0	pll	Nora	A
1	20	0	pll	Nora	A
1	20	0	pll	Nora	A
2	15	1	pll	Nora	A
2	20	0	pll	Nora	A
2	20	0	pll	Nora	A
2	20	0	pll	Nora	A
2	20	0	pll	Nora	A
2	20	0	pll	Nora	A
2	20	0	pll	Nora	A
2	20	0	pll	Nora	A
2	20	0	pll	Nora	A
2	20	0	pll	Nora	A
3	20	0	pll	Nora	A
3	20	0	pll	Nora	A
3	20	0	pll	Nora	A
3	20	0	pll	Nora	A
3	20	0	pll	Nora	A
3	20	0	pll	Nora	A
3	20	0	pll	Nora	A
3	20	0	pll	Nora	A
3	20	0	pll	Nora	A
3	20	0	pll	Nora	A
4	20	0	pll	Nora	A
4	20	0	pll	Nora	A
4	20	0	pll	Nora	A
4	20	0	pll	Nora	A
4	20	0	pll	Nora	A
4	20	0	pll	Nora	A
4	20	0	pll	Nora	A
4	20	0	pll	Nora	A
4	20	0	pll	Nora	A
4	20	0	pll	Nora	A
5	6	1	pll	Nora	A
5	20	0	pll	Nora	A
5	20	0	pll	Nora	A
5	20	0	pll	Nora	A
5	20	0	pll	Nora	A
5	20	0	pll	Nora	A
5	20	0	pll	Nora	A
5	20	0	pll	Nora	A
5	20	0	pll	Nora	A
5	20	0	pll	Nora	A
6	20	0	pll	Nora	A
6	20	0	pll	Nora	A
6	20	0	pll	Nora	A
6	20	0	pll	Nora	A
6	20	0	pll	Nora	A
6	20	0	pll	Nora	A
6	20	0	pll	Nora	A
6	20	0	pll	Nora	A
6	20	0	pll	Nora	A
6	20	0	pll	Nora	A
1	20	0	w1118 iso	Mock	A
1	20	0	w1118 iso	Mock	A
1	20	0	w1118 iso	Mock	A
1	20	0	w1118 iso	Mock	A
1	20	0	w1118 iso	Mock	A
1	20	0	w1118 iso	Mock	A
1	20	0	w1118 iso	Mock	A
1	20	0	w1118 iso	Mock	A
1	20	0	w1118 iso	Mock	A
1	20	0	w1118 iso	Mock	A
2	20	0	w1118 iso	Mock	A
2	20	0	w1118 iso	Mock	A
2	20	0	w1118 iso	Mock	A
2	20	0	w1118 iso	Mock	A
2	20	0	w1118 iso	Mock	A
2	20	0	w1118 iso	Mock	A
2	20	0	w1118 iso	Mock	A
2	20	0	w1118 iso	Mock	A
2	20	0	w1118 iso	Mock	A
2	20	0	w1118 iso	Mock	A
3	20	0	w1118 iso	Mock	A
3	20	0	w1118 iso	Mock	A
3	20	0	w1118 iso	Mock	A
3	20	0	w1118 iso	Mock	A
3	20	0	w1118 iso	Mock	A
3	20	0	w1118 iso	Mock	A
3	20	0	w1118 iso	Mock	A
3	20	0	w1118 iso	Mock	A
3	20	0	w1118 iso	Mock	A
3	20	0	w1118 iso	Mock	A
4	20	0	w1118 iso	Mock	A
4	20	0	w1118 iso	Mock	A
4	20	0	w1118 iso	Mock	A
4	20	0	w1118 iso	Mock	A
4	20	0	w1118 iso	Mock	A
4	20	0	w1118 iso	Mock	A
4	20	0	w1118 iso	Mock	A
4	20	0	w1118 iso	Mock	A
4	20	0	w1118 iso	Mock	A
4	20	0	w1118 iso	Mock	A
5	20	0	w1118 iso	Mock	A
5	20	0	w1118 iso	Mock	A
5	20	0	w1118 iso	Mock	A
5	20	0	w1118 iso	Mock	A
5	20	0	w1118 iso	Mock	A
5	20	0	w1118 iso	Mock	A
5	20	0	w1118 iso	Mock	A
5	20	0	w1118 iso	Mock	A
5	20	0	w1118 iso	Mock	A
5	20	0	w1118 iso	Mock	A
6	3	1	w1118 iso	Mock	A
6	20	0	w1118 iso	Mock	A
6	20	0	w1118 iso	Mock	A
6	20	0	w1118 iso	Mock	A
6	20	0	w1118 iso	Mock	A
6	20	0	w1118 iso	Mock	A
6	20	0	w1118 iso	Mock	A
6	20	0	w1118 iso	Mock	A
6	20	0	w1118 iso	Mock	A
6	20	0	w1118 iso	Mock	A
1	20	0	pll	Mock	A
1	20	0	pll	Mock	A
1	20	0	pll	Mock	A
1	20	0	pll	Mock	A
1	20	0	pll	Mock	A
1	20	0	pll	Mock	A
1	20	0	pll	Mock	A
1	20	0	pll	Mock	A
1	20	0	pll	Mock	A
1	20	0	pll	Mock	A
2	20	0	pll	Mock	A
2	20	0	pll	Mock	A
2	20	0	pll	Mock	A
2	20	0	pll	Mock	A
2	20	0	pll	Mock	A
2	20	0	pll	Mock	A
2	20	0	pll	Mock	A
2	20	0	pll	Mock	A
2	20	0	pll	Mock	A
2	20	0	pll	Mock	A
3	15	1	pll	Mock	A
3	20	0	pll	Mock	A
3	20	0	pll	Mock	A
3	20	0	pll	Mock	A
3	20	0	pll	Mock	A
3	20	0	pll	Mock	A
3	20	0	pll	Mock	A
3	20	0	pll	Mock	A
3	20	0	pll	Mock	A
3	20	0	pll	Mock	A
4	20	0	pll	Mock	A
4	20	0	pll	Mock	A
4	20	0	pll	Mock	A
4	20	0	pll	Mock	A
4	20	0	pll	Mock	A
4	20	0	pll	Mock	A
4	20	0	pll	Mock	A
4	20	0	pll	Mock	A
4	20	0	pll	Mock	A
4	20	0	pll	Mock	A
5	20	0	pll	Mock	A
5	20	0	pll	Mock	A
5	20	0	pll	Mock	A
5	20	0	pll	Mock	A
5	20	0	pll	Mock	A
5	20	0	pll	Mock	A
5	20	0	pll	Mock	A
5	20	0	pll	Mock	A
5	20	0	pll	Mock	A
5	20	0	pll	Mock	A
6	17	1	pll	Mock	A
6	20	0	pll	Mock	A
6	20	0	pll	Mock	A
6	20	0	pll	Mock	A
6	20	0	pll	Mock	A
6	20	0	pll	Mock	A
6	20	0	pll	Mock	A
6	20	0	pll	Mock	A
6	20	0	pll	Mock	A
6	20	0	pll	Mock	A
1	20	0	w1118 iso	Nora	B
1	20	0	w1118 iso	Nora	B
1	20	0	w1118 iso	Nora	B
1	20	0	w1118 iso	Nora	B
1	20	0	w1118 iso	Nora	B
1	20	0	w1118 iso	Nora	B
1	20	0	w1118 iso	Nora	B
1	20	0	w1118 iso	Nora	B
1	20	0	w1118 iso	Nora	B
1	20	0	w1118 iso	Nora	B
1	20	0	w1118 iso	Nora	B
1	20	0	w1118 iso	Nora	B
1	20	0	w1118 iso	Nora	B
1	20	0	w1118 iso	Nora	B
1	20	0	w1118 iso	Nora	B
1	20	0	w1118 iso	Nora	B
1	20	0	w1118 iso	Nora	B
1	20	0	w1118 iso	Nora	B
1	20	0	w1118 iso	Nora	B
1	20	0	w1118 iso	Nora	B
2	20	0	w1118 iso	Nora	B
2	20	0	w1118 iso	Nora	B
2	20	0	w1118 iso	Nora	B
2	20	0	w1118 iso	Nora	B
2	20	0	w1118 iso	Nora	B
2	20	0	w1118 iso	Nora	B
2	20	0	w1118 iso	Nora	B
2	20	0	w1118 iso	Nora	B
2	20	0	w1118 iso	Nora	B
2	20	0	w1118 iso	Nora	B
2	20	0	w1118 iso	Nora	B
2	20	0	w1118 iso	Nora	B
2	20	0	w1118 iso	Nora	B
2	20	0	w1118 iso	Nora	B
2	20	0	w1118 iso	Nora	B
2	20	0	w1118 iso	Nora	B
2	20	0	w1118 iso	Nora	B
2	20	0	w1118 iso	Nora	B
2	20	0	w1118 iso	Nora	B
2	20	0	w1118 iso	Nora	B
3	18	1	w1118 iso	Nora	B
3	20	0	w1118 iso	Nora	B
3	20	0	w1118 iso	Nora	B
3	20	0	w1118 iso	Nora	B
3	20	0	w1118 iso	Nora	B
3	20	0	w1118 iso	Nora	B
3	20	0	w1118 iso	Nora	B
3	20	0	w1118 iso	Nora	B
3	20	0	w1118 iso	Nora	B
3	20	0	w1118 iso	Nora	B
3	20	0	w1118 iso	Nora	B
3	20	0	w1118 iso	Nora	B
3	20	0	w1118 iso	Nora	B
3	20	0	w1118 iso	Nora	B
3	20	0	w1118 iso	Nora	B
3	20	0	w1118 iso	Nora	B
3	20	0	w1118 iso	Nora	B
3	20	0	w1118 iso	Nora	B
3	20	0	w1118 iso	Nora	B
3	20	0	w1118 iso	Nora	B
1	16	1	pll	Nora	B
1	20	0	pll	Nora	B
1	20	0	pll	Nora	B
1	20	0	pll	Nora	B
1	20	0	pll	Nora	B
1	20	0	pll	Nora	B
1	20	0	pll	Nora	B
1	20	0	pll	Nora	B
1	20	0	pll	Nora	B
1	20	0	pll	Nora	B
1	20	0	pll	Nora	B
1	20	0	pll	Nora	B
1	20	0	pll	Nora	B
1	20	0	pll	Nora	B
1	20	0	pll	Nora	B
1	20	0	pll	Nora	B
1	20	0	pll	Nora	B
1	20	0	pll	Nora	B
1	20	0	pll	Nora	B
1	20	0	pll	Nora	B
2	18	1	pll	Nora	B
2	20	0	pll	Nora	B
2	20	0	pll	Nora	B
2	20	0	pll	Nora	B
2	20	0	pll	Nora	B
2	20	0	pll	Nora	B
2	20	0	pll	Nora	B
2	20	0	pll	Nora	B
2	20	0	pll	Nora	B
2	20	0	pll	Nora	B
2	20	0	pll	Nora	B
2	20	0	pll	Nora	B
2	20	0	pll	Nora	B
2	20	0	pll	Nora	B
2	20	0	pll	Nora	B
2	20	0	pll	Nora	B
2	20	0	pll	Nora	B
2	20	0	pll	Nora	B
2	20	0	pll	Nora	B
2	20	0	pll	Nora	B
3	20	0	pll	Nora	B
3	20	0	pll	Nora	B
3	20	0	pll	Nora	B
3	20	0	pll	Nora	B
3	20	0	pll	Nora	B
3	20	0	pll	Nora	B
3	20	0	pll	Nora	B
3	20	0	pll	Nora	B
3	20	0	pll	Nora	B
3	20	0	pll	Nora	B
3	20	0	pll	Nora	B
3	20	0	pll	Nora	B
3	20	0	pll	Nora	B
3	20	0	pll	Nora	B
3	20	0	pll	Nora	B
3	20	0	pll	Nora	B
3	20	0	pll	Nora	B
3	20	0	pll	Nora	B
3	20	0	pll	Nora	B
3	20	0	pll	Nora	B
1	15	1	w1118 iso	Mock	B
1	20	0	w1118 iso	Mock	B
1	20	0	w1118 iso	Mock	B
1	20	0	w1118 iso	Mock	B
1	20	0	w1118 iso	Mock	B
1	20	0	w1118 iso	Mock	B
1	20	0	w1118 iso	Mock	B
1	20	0	w1118 iso	Mock	B
1	20	0	w1118 iso	Mock	B
1	20	0	w1118 iso	Mock	B
1	20	0	w1118 iso	Mock	B
1	20	0	w1118 iso	Mock	B
1	20	0	w1118 iso	Mock	B
1	20	0	w1118 iso	Mock	B
1	20	0	w1118 iso	Mock	B
1	20	0	w1118 iso	Mock	B
1	20	0	w1118 iso	Mock	B
1	20	0	w1118 iso	Mock	B
1	20	0	w1118 iso	Mock	B
1	20	0	w1118 iso	Mock	B
2	20	0	w1118 iso	Mock	B
2	20	0	w1118 iso	Mock	B
2	20	0	w1118 iso	Mock	B
2	20	0	w1118 iso	Mock	B
2	20	0	w1118 iso	Mock	B
2	20	0	w1118 iso	Mock	B
2	20	0	w1118 iso	Mock	B
2	20	0	w1118 iso	Mock	B
2	20	0	w1118 iso	Mock	B
2	20	0	w1118 iso	Mock	B
2	20	0	w1118 iso	Mock	B
2	20	0	w1118 iso	Mock	B
2	20	0	w1118 iso	Mock	B
2	20	0	w1118 iso	Mock	B
2	20	0	w1118 iso	Mock	B
2	20	0	w1118 iso	Mock	B
2	20	0	w1118 iso	Mock	B
2	20	0	w1118 iso	Mock	B
2	20	0	w1118 iso	Mock	B
2	20	0	w1118 iso	Mock	B
3	20	0	w1118 iso	Mock	B
3	20	0	w1118 iso	Mock	B
3	20	0	w1118 iso	Mock	B
3	20	0	w1118 iso	Mock	B
3	20	0	w1118 iso	Mock	B
3	20	0	w1118 iso	Mock	B
3	20	0	w1118 iso	Mock	B
3	20	0	w1118 iso	Mock	B
3	20	0	w1118 iso	Mock	B
3	20	0	w1118 iso	Mock	B
3	20	0	w1118 iso	Mock	B
3	20	0	w1118 iso	Mock	B
3	20	0	w1118 iso	Mock	B
3	20	0	w1118 iso	Mock	B
3	20	0	w1118 iso	Mock	B
3	20	0	w1118 iso	Mock	B
3	20	0	w1118 iso	Mock	B
3	20	0	w1118 iso	Mock	B
3	20	0	w1118 iso	Mock	B
3	20	0	w1118 iso	Mock	B
1	20	0	pll	Mock	B
1	20	0	pll	Mock	B
1	20	0	pll	Mock	B
1	20	0	pll	Mock	B
1	20	0	pll	Mock	B
1	20	0	pll	Mock	B
1	20	0	pll	Mock	B
1	20	0	pll	Mock	B
1	20	0	pll	Mock	B
1	20	0	pll	Mock	B
1	20	0	pll	Mock	B
1	20	0	pll	Mock	B
1	20	0	pll	Mock	B
1	20	0	pll	Mock	B
1	20	0	pll	Mock	B
1	20	0	pll	Mock	B
1	20	0	pll	Mock	B
1	20	0	pll	Mock	B
1	20	0	pll	Mock	B
1	20	0	pll	Mock	B
2	7	1	pll	Mock	B
2	20	0	pll	Mock	B
2	20	0	pll	Mock	B
2	20	0	pll	Mock	B
2	20	0	pll	Mock	B
2	20	0	pll	Mock	B
2	20	0	pll	Mock	B
2	20	0	pll	Mock	B
2	20	0	pll	Mock	B
2	20	0	pll	Mock	B
2	20	0	pll	Mock	B
2	20	0	pll	Mock	B
2	20	0	pll	Mock	B
2	20	0	pll	Mock	B
2	20	0	pll	Mock	B
2	20	0	pll	Mock	B
2	20	0	pll	Mock	B
2	20	0	pll	Mock	B
2	20	0	pll	Mock	B
2	20	0	pll	Mock	B
3	17	1	pll	Mock	B
3	20	0	pll	Mock	B
3	20	0	pll	Mock	B
3	20	0	pll	Mock	B
3	20	0	pll	Mock	B
3	20	0	pll	Mock	B
3	20	0	pll	Mock	B
3	20	0	pll	Mock	B
3	20	0	pll	Mock	B
3	20	0	pll	Mock	B
3	20	0	pll	Mock	B
3	20	0	pll	Mock	B
3	20	0	pll	Mock	B
3	20	0	pll	Mock	B
3	20	0	pll	Mock	B
3	20	0	pll	Mock	B
3	20	0	pll	Mock	B
3	20	0	pll	Mock	B
3	20	0	pll	Mock	B
3	20	0	pll	Mock	B
1	20	0	w1118 iso	Nora	C
1	20	0	w1118 iso	Nora	C
1	20	0	w1118 iso	Nora	C
1	20	0	w1118 iso	Nora	C
1	20	0	w1118 iso	Nora	C
1	20	0	w1118 iso	Nora	C
1	20	0	w1118 iso	Nora	C
1	20	0	w1118 iso	Nora	C
1	20	0	w1118 iso	Nora	C
1	20	0	w1118 iso	Nora	C
2	12	1	w1118 iso	Nora	C
2	20	0	w1118 iso	Nora	C
2	20	0	w1118 iso	Nora	C
2	20	0	w1118 iso	Nora	C
2	20	0	w1118 iso	Nora	C
2	20	0	w1118 iso	Nora	C
2	20	0	w1118 iso	Nora	C
2	20	0	w1118 iso	Nora	C
2	20	0	w1118 iso	Nora	C
2	20	0	w1118 iso	Nora	C
3	20	0	w1118 iso	Nora	C
3	20	0	w1118 iso	Nora	C
3	20	0	w1118 iso	Nora	C
3	20	0	w1118 iso	Nora	C
3	20	0	w1118 iso	Nora	C
3	20	0	w1118 iso	Nora	C
3	20	0	w1118 iso	Nora	C
3	20	0	w1118 iso	Nora	C
3	20	0	w1118 iso	Nora	C
3	20	0	w1118 iso	Nora	C
4	20	0	w1118 iso	Nora	C
4	20	0	w1118 iso	Nora	C
4	20	0	w1118 iso	Nora	C
4	20	0	w1118 iso	Nora	C
4	20	0	w1118 iso	Nora	C
4	20	0	w1118 iso	Nora	C
4	20	0	w1118 iso	Nora	C
4	20	0	w1118 iso	Nora	C
4	20	0	w1118 iso	Nora	C
4	20	0	w1118 iso	Nora	C
5	17	1	w1118 iso	Nora	C
5	20	0	w1118 iso	Nora	C
5	20	0	w1118 iso	Nora	C
5	20	0	w1118 iso	Nora	C
5	20	0	w1118 iso	Nora	C
5	20	0	w1118 iso	Nora	C
5	20	0	w1118 iso	Nora	C
5	20	0	w1118 iso	Nora	C
5	20	0	w1118 iso	Nora	C
5	20	0	w1118 iso	Nora	C
6	20	0	w1118 iso	Nora	C
6	20	0	w1118 iso	Nora	C
6	20	0	w1118 iso	Nora	C
6	20	0	w1118 iso	Nora	C
6	20	0	w1118 iso	Nora	C
6	20	0	w1118 iso	Nora	C
6	20	0	w1118 iso	Nora	C
6	20	0	w1118 iso	Nora	C
6	20	0	w1118 iso	Nora	C
6	20	0	w1118 iso	Nora	C
1	20	0	pll	Nora	C
1	20	0	pll	Nora	C
1	20	0	pll	Nora	C
1	20	0	pll	Nora	C
1	20	0	pll	Nora	C
1	20	0	pll	Nora	C
1	20	0	pll	Nora	C
1	20	0	pll	Nora	C
1	20	0	pll	Nora	C
1	20	0	pll	Nora	C
2	7	1	pll	Nora	C
2	18	1	pll	Nora	C
2	20	0	pll	Nora	C
2	20	0	pll	Nora	C
2	20	0	pll	Nora	C
2	20	0	pll	Nora	C
2	20	0	pll	Nora	C
2	20	0	pll	Nora	C
2	20	0	pll	Nora	C
2	20	0	pll	Nora	C
3	20	0	pll	Nora	C
3	20	0	pll	Nora	C
3	20	0	pll	Nora	C
3	20	0	pll	Nora	C
3	20	0	pll	Nora	C
3	20	0	pll	Nora	C
3	20	0	pll	Nora	C
3	20	0	pll	Nora	C
3	20	0	pll	Nora	C
3	20	0	pll	Nora	C
4	20	0	pll	Nora	C
4	20	0	pll	Nora	C
4	20	0	pll	Nora	C
4	20	0	pll	Nora	C
4	20	0	pll	Nora	C
4	20	0	pll	Nora	C
4	20	0	pll	Nora	C
4	20	0	pll	Nora	C
4	20	0	pll	Nora	C
4	20	0	pll	Nora	C
5	20	0	pll	Nora	C
5	20	0	pll	Nora	C
5	20	0	pll	Nora	C
5	20	0	pll	Nora	C
5	20	0	pll	Nora	C
5	20	0	pll	Nora	C
5	20	0	pll	Nora	C
5	20	0	pll	Nora	C
5	20	0	pll	Nora	C
5	20	0	pll	Nora	C
6	10	1	pll	Nora	C
6	20	0	pll	Nora	C
6	20	0	pll	Nora	C
6	20	0	pll	Nora	C
6	20	0	pll	Nora	C
6	20	0	pll	Nora	C
6	20	0	pll	Nora	C
6	20	0	pll	Nora	C
6	20	0	pll	Nora	C
6	20	0	pll	Nora	C
1	20	0	w1118 iso	Mock	C
1	20	0	w1118 iso	Mock	C
1	20	0	w1118 iso	Mock	C
1	20	0	w1118 iso	Mock	C
1	20	0	w1118 iso	Mock	C
1	20	0	w1118 iso	Mock	C
1	20	0	w1118 iso	Mock	C
1	20	0	w1118 iso	Mock	C
1	20	0	w1118 iso	Mock	C
1	20	0	w1118 iso	Mock	C
2	18	1	w1118 iso	Mock	C
2	20	0	w1118 iso	Mock	C
2	20	0	w1118 iso	Mock	C
2	20	0	w1118 iso	Mock	C
2	20	0	w1118 iso	Mock	C
2	20	0	w1118 iso	Mock	C
2	20	0	w1118 iso	Mock	C
2	20	0	w1118 iso	Mock	C
2	20	0	w1118 iso	Mock	C
2	20	0	w1118 iso	Mock	C
3	20	0	w1118 iso	Mock	C
3	20	0	w1118 iso	Mock	C
3	20	0	w1118 iso	Mock	C
3	20	0	w1118 iso	Mock	C
3	20	0	w1118 iso	Mock	C
3	20	0	w1118 iso	Mock	C
3	20	0	w1118 iso	Mock	C
3	20	0	w1118 iso	Mock	C
3	20	0	w1118 iso	Mock	C
3	20	0	w1118 iso	Mock	C
4	20	0	w1118 iso	Mock	C
4	20	0	w1118 iso	Mock	C
4	20	0	w1118 iso	Mock	C
4	20	0	w1118 iso	Mock	C
4	20	0	w1118 iso	Mock	C
4	20	0	w1118 iso	Mock	C
4	20	0	w1118 iso	Mock	C
4	20	0	w1118 iso	Mock	C
4	20	0	w1118 iso	Mock	C
4	20	0	w1118 iso	Mock	C
5	20	0	w1118 iso	Mock	C
5	20	0	w1118 iso	Mock	C
5	20	0	w1118 iso	Mock	C
5	20	0	w1118 iso	Mock	C
5	20	0	w1118 iso	Mock	C
5	20	0	w1118 iso	Mock	C
5	20	0	w1118 iso	Mock	C
5	20	0	w1118 iso	Mock	C
5	20	0	w1118 iso	Mock	C
5	20	0	w1118 iso	Mock	C
6	20	0	w1118 iso	Mock	C
6	20	0	w1118 iso	Mock	C
6	20	0	w1118 iso	Mock	C
6	20	0	w1118 iso	Mock	C
6	20	0	w1118 iso	Mock	C
6	20	0	w1118 iso	Mock	C
6	20	0	w1118 iso	Mock	C
6	20	0	w1118 iso	Mock	C
6	20	0	w1118 iso	Mock	C
6	20	0	w1118 iso	Mock	C
1	20	0	pll	Mock	C
1	20	0	pll	Mock	C
1	20	0	pll	Mock	C
1	20	0	pll	Mock	C
1	20	0	pll	Mock	C
1	20	0	pll	Mock	C
1	20	0	pll	Mock	C
1	20	0	pll	Mock	C
1	20	0	pll	Mock	C
1	20	0	pll	Mock	C
2	17	1	pll	Mock	C
2	20	0	pll	Mock	C
2	20	0	pll	Mock	C
2	20	0	pll	Mock	C
2	20	0	pll	Mock	C
2	20	0	pll	Mock	C
2	20	0	pll	Mock	C
2	20	0	pll	Mock	C
2	20	0	pll	Mock	C
2	20	0	pll	Mock	C
3	20	0	pll	Mock	C
3	20	0	pll	Mock	C
3	20	0	pll	Mock	C
3	20	0	pll	Mock	C
3	20	0	pll	Mock	C
3	20	0	pll	Mock	C
3	20	0	pll	Mock	C
3	20	0	pll	Mock	C
3	20	0	pll	Mock	C
3	20	0	pll	Mock	C
4	20	0	pll	Mock	C
4	20	0	pll	Mock	C
4	20	0	pll	Mock	C
4	20	0	pll	Mock	C
4	20	0	pll	Mock	C
4	20	0	pll	Mock	C
4	20	0	pll	Mock	C
4	20	0	pll	Mock	C
4	20	0	pll	Mock	C
4	20	0	pll	Mock	C
5	20	0	pll	Mock	C
5	20	0	pll	Mock	C
5	20	0	pll	Mock	C
5	20	0	pll	Mock	C
5	20	0	pll	Mock	C
5	20	0	pll	Mock	C
5	20	0	pll	Mock	C
5	20	0	pll	Mock	C
5	20	0	pll	Mock	C
5	20	0	pll	Mock	C
6	7	1	pll	Mock	C
6	20	0	pll	Mock	C
6	20	0	pll	Mock	C
6	20	0	pll	Mock	C
6	20	0	pll	Mock	C
6	20	0	pll	Mock	C
6	20	0	pll	Mock	C
6	20	0	pll	Mock	C
6	20	0	pll	Mock	C
6	20	0	pll	Mock	C
