# Supplementary material for: The Toll-Dorsal Pathway Is Required for Resistance to Viral Oral Infection in Drosophila
Source: PLoS Pathog. 2014 Dec 4;10(12):e1004507. doi: 10.1371/journal.ppat.1004507 (PMC4256459; doi:10.1371/journal.ppat.1004507)
Supplement: Dataset S17 — Survival of pll−/− and w1118 iso flies after FHV oral infection. (CSV) [file ppat.1004507.s029.csv]

Replicate	Time	Status	Genotype	Treatment	Experiment
1	10	1	w1118 iso	FHV	A
1	11	1	w1118 iso	FHV	A
1	14	1	w1118 iso	FHV	A
1	15	1	w1118 iso	FHV	A
1	16	1	w1118 iso	FHV	A
1	18	1	w1118 iso	FHV	A
1	18	1	w1118 iso	FHV	A
1	20	0	w1118 iso	FHV	A
1	20	0	w1118 iso	FHV	A
1	20	0	w1118 iso	FHV	A
1	20	0	w1118 iso	FHV	A
1	20	0	w1118 iso	FHV	A
1	20	0	w1118 iso	FHV	A
1	20	0	w1118 iso	FHV	A
1	20	0	w1118 iso	FHV	A
1	20	0	w1118 iso	FHV	A
1	20	0	w1118 iso	FHV	A
1	20	0	w1118 iso	FHV	A
1	20	0	w1118 iso	FHV	A
1	20	0	w1118 iso	FHV	A
2	11	1	w1118 iso	FHV	A
2	13	1	w1118 iso	FHV	A
2	14	1	w1118 iso	FHV	A
2	14	1	w1118 iso	FHV	A
2	15	1	w1118 iso	FHV	A
2	20	0	w1118 iso	FHV	A
2	20	0	w1118 iso	FHV	A
2	20	0	w1118 iso	FHV	A
2	20	0	w1118 iso	FHV	A
2	20	0	w1118 iso	FHV	A
2	20	0	w1118 iso	FHV	A
2	20	0	w1118 iso	FHV	A
2	20	0	w1118 iso	FHV	A
2	20	0	w1118 iso	FHV	A
2	20	0	w1118 iso	FHV	A
2	20	0	w1118 iso	FHV	A
2	20	0	w1118 iso	FHV	A
2	20	0	w1118 iso	FHV	A
2	20	0	w1118 iso	FHV	A
2	20	0	w1118 iso	FHV	A
3	13	1	w1118 iso	FHV	A
3	14	1	w1118 iso	FHV	A
3	14	1	w1118 iso	FHV	A
3	15	1	w1118 iso	FHV	A
3	16	1	w1118 iso	FHV	A
3	16	1	w1118 iso	FHV	A
3	17	1	w1118 iso	FHV	A
3	18	1	w1118 iso	FHV	A
3	20	0	w1118 iso	FHV	A
3	20	0	w1118 iso	FHV	A
3	20	0	w1118 iso	FHV	A
3	20	0	w1118 iso	FHV	A
3	20	0	w1118 iso	FHV	A
3	20	0	w1118 iso	FHV	A
3	20	0	w1118 iso	FHV	A
3	20	0	w1118 iso	FHV	A
3	20	0	w1118 iso	FHV	A
3	20	0	w1118 iso	FHV	A
3	20	0	w1118 iso	FHV	A
3	20	0	w1118 iso	FHV	A
1	9	1	pll	FHV	A
1	10	1	pll	FHV	A
1	10	1	pll	FHV	A
1	11	1	pll	FHV	A
1	13	1	pll	FHV	A
1	13	1	pll	FHV	A
1	16	1	pll	FHV	A
1	17	1	pll	FHV	A
1	20	0	pll	FHV	A
1	20	0	pll	FHV	A
1	20	0	pll	FHV	A
1	20	0	pll	FHV	A
1	20	0	pll	FHV	A
1	20	0	pll	FHV	A
1	20	0	pll	FHV	A
1	20	0	pll	FHV	A
1	20	0	pll	FHV	A
1	20	0	pll	FHV	A
1	20	0	pll	FHV	A
1	20	0	pll	FHV	A
2	10	1	pll	FHV	A
2	10	1	pll	FHV	A
2	12	1	pll	FHV	A
2	13	1	pll	FHV	A
2	13	1	pll	FHV	A
2	13	1	pll	FHV	A
2	13	1	pll	FHV	A
2	13	1	pll	FHV	A
2	14	1	pll	FHV	A
2	14	1	pll	FHV	A
2	16	1	pll	FHV	A
2	16	1	pll	FHV	A
2	18	1	pll	FHV	A
2	20	0	pll	FHV	A
2	20	0	pll	FHV	A
2	20	0	pll	FHV	A
2	20	0	pll	FHV	A
2	20	0	pll	FHV	A
2	20	0	pll	FHV	A
2	20	0	pll	FHV	A
3	8	1	pll	FHV	A
3	9	1	pll	FHV	A
3	10	1	pll	FHV	A
3	10	1	pll	FHV	A
3	11	1	pll	FHV	A
3	11	1	pll	FHV	A
3	11	1	pll	FHV	A
3	12	1	pll	FHV	A
3	13	1	pll	FHV	A
3	13	1	pll	FHV	A
3	14	1	pll	FHV	A
3	15	1	pll	FHV	A
3	15	1	pll	FHV	A
3	16	1	pll	FHV	A
3	20	0	pll	FHV	A
3	20	0	pll	FHV	A
3	20	0	pll	FHV	A
3	20	0	pll	FHV	A
3	20	0	pll	FHV	A
3	20	0	pll	FHV	A
1	20	0	w1118 iso	Mock	A
1	20	0	w1118 iso	Mock	A
1	20	0	w1118 iso	Mock	A
1	20	0	w1118 iso	Mock	A
1	20	0	w1118 iso	Mock	A
1	20	0	w1118 iso	Mock	A
1	20	0	w1118 iso	Mock	A
1	20	0	w1118 iso	Mock	A
1	20	0	w1118 iso	Mock	A
1	20	0	w1118 iso	Mock	A
1	20	0	w1118 iso	Mock	A
1	20	0	w1118 iso	Mock	A
1	20	0	w1118 iso	Mock	A
1	20	0	w1118 iso	Mock	A
1	20	0	w1118 iso	Mock	A
1	20	0	w1118 iso	Mock	A
1	20	0	w1118 iso	Mock	A
1	20	0	w1118 iso	Mock	A
1	20	0	w1118 iso	Mock	A
1	20	0	w1118 iso	Mock	A
2	18	1	w1118 iso	Mock	A
2	20	0	w1118 iso	Mock	A
2	20	0	w1118 iso	Mock	A
2	20	0	w1118 iso	Mock	A
2	20	0	w1118 iso	Mock	A
2	20	0	w1118 iso	Mock	A
2	20	0	w1118 iso	Mock	A
2	20	0	w1118 iso	Mock	A
2	20	0	w1118 iso	Mock	A
2	20	0	w1118 iso	Mock	A
2	20	0	w1118 iso	Mock	A
2	20	0	w1118 iso	Mock	A
2	20	0	w1118 iso	Mock	A
2	20	0	w1118 iso	Mock	A
2	20	0	w1118 iso	Mock	A
2	20	0	w1118 iso	Mock	A
2	20	0	w1118 iso	Mock	A
2	20	0	w1118 iso	Mock	A
2	20	0	w1118 iso	Mock	A
2	20	0	w1118 iso	Mock	A
3	20	0	w1118 iso	Mock	A
3	20	0	w1118 iso	Mock	A
3	20	0	w1118 iso	Mock	A
3	20	0	w1118 iso	Mock	A
3	20	0	w1118 iso	Mock	A
3	20	0	w1118 iso	Mock	A
3	20	0	w1118 iso	Mock	A
3	20	0	w1118 iso	Mock	A
3	20	0	w1118 iso	Mock	A
3	20	0	w1118 iso	Mock	A
3	20	0	w1118 iso	Mock	A
3	20	0	w1118 iso	Mock	A
3	20	0	w1118 iso	Mock	A
3	20	0	w1118 iso	Mock	A
3	20	0	w1118 iso	Mock	A
3	20	0	w1118 iso	Mock	A
3	20	0	w1118 iso	Mock	A
3	20	0	w1118 iso	Mock	A
3	20	0	w1118 iso	Mock	A
3	20	0	w1118 iso	Mock	A
1	20	0	pll	Mock	A
1	20	0	pll	Mock	A
1	20	0	pll	Mock	A
1	20	0	pll	Mock	A
1	20	0	pll	Mock	A
1	20	0	pll	Mock	A
1	20	0	pll	Mock	A
1	20	0	pll	Mock	A
1	20	0	pll	Mock	A
1	20	0	pll	Mock	A
1	20	0	pll	Mock	A
1	20	0	pll	Mock	A
1	20	0	pll	Mock	A
1	20	0	pll	Mock	A
1	20	0	pll	Mock	A
1	20	0	pll	Mock	A
1	20	0	pll	Mock	A
1	20	0	pll	Mock	A
1	20	0	pll	Mock	A
1	20	0	pll	Mock	A
2	20	0	pll	Mock	A
2	20	0	pll	Mock	A
2	20	0	pll	Mock	A
2	20	0	pll	Mock	A
2	20	0	pll	Mock	A
2	20	0	pll	Mock	A
2	20	0	pll	Mock	A
2	20	0	pll	Mock	A
2	20	0	pll	Mock	A
2	20	0	pll	Mock	A
2	20	0	pll	Mock	A
2	20	0	pll	Mock	A
2	20	0	pll	Mock	A
2	20	0	pll	Mock	A
2	20	0	pll	Mock	A
2	20	0	pll	Mock	A
2	20	0	pll	Mock	A
2	20	0	pll	Mock	A
2	20	0	pll	Mock	A
2	20	0	pll	Mock	A
3	13	1	pll	Mock	A
3	20	0	pll	Mock	A
3	20	0	pll	Mock	A
3	20	0	pll	Mock	A
3	20	0	pll	Mock	A
3	20	0	pll	Mock	A
3	20	0	pll	Mock	A
3	20	0	pll	Mock	A
3	20	0	pll	Mock	A
3	20	0	pll	Mock	A
3	20	0	pll	Mock	A
3	20	0	pll	Mock	A
3	20	0	pll	Mock	A
3	20	0	pll	Mock	A
3	20	0	pll	Mock	A
3	20	0	pll	Mock	A
3	20	0	pll	Mock	A
3	20	0	pll	Mock	A
3	20	0	pll	Mock	A
3	20	0	pll	Mock	A
1	9	1	w1118 iso	FHV	B
1	11	1	w1118 iso	FHV	B
1	20	0	w1118 iso	FHV	B
1	20	0	w1118 iso	FHV	B
1	20	0	w1118 iso	FHV	B
1	20	0	w1118 iso	FHV	B
1	20	0	w1118 iso	FHV	B
1	20	0	w1118 iso	FHV	B
1	20	0	w1118 iso	FHV	B
1	20	0	w1118 iso	FHV	B
2	20	0	w1118 iso	FHV	B
2	20	0	w1118 iso	FHV	B
2	20	0	w1118 iso	FHV	B
2	20	0	w1118 iso	FHV	B
2	20	0	w1118 iso	FHV	B
2	20	0	w1118 iso	FHV	B
2	20	0	w1118 iso	FHV	B
2	20	0	w1118 iso	FHV	B
2	20	0	w1118 iso	FHV	B
2	20	0	w1118 iso	FHV	B
3	20	0	w1118 iso	FHV	B
3	20	0	w1118 iso	FHV	B
3	20	0	w1118 iso	FHV	B
3	20	0	w1118 iso	FHV	B
3	20	0	w1118 iso	FHV	B
3	20	0	w1118 iso	FHV	B
3	20	0	w1118 iso	FHV	B
3	20	0	w1118 iso	FHV	B
3	20	0	w1118 iso	FHV	B
3	20	0	w1118 iso	FHV	B
4	10	1	w1118 iso	FHV	B
4	12	1	w1118 iso	FHV	B
4	20	0	w1118 iso	FHV	B
4	20	0	w1118 iso	FHV	B
4	20	0	w1118 iso	FHV	B
4	20	0	w1118 iso	FHV	B
4	20	0	w1118 iso	FHV	B
4	20	0	w1118 iso	FHV	B
4	20	0	w1118 iso	FHV	B
4	20	0	w1118 iso	FHV	B
5	8	1	w1118 iso	FHV	B
5	20	0	w1118 iso	FHV	B
5	20	0	w1118 iso	FHV	B
5	20	0	w1118 iso	FHV	B
5	20	0	w1118 iso	FHV	B
5	20	0	w1118 iso	FHV	B
5	20	0	w1118 iso	FHV	B
5	20	0	w1118 iso	FHV	B
5	20	0	w1118 iso	FHV	B
5	20	0	w1118 iso	FHV	B
6	13	1	w1118 iso	FHV	B
6	20	0	w1118 iso	FHV	B
6	20	0	w1118 iso	FHV	B
6	20	0	w1118 iso	FHV	B
6	20	0	w1118 iso	FHV	B
6	20	0	w1118 iso	FHV	B
6	20	0	w1118 iso	FHV	B
6	20	0	w1118 iso	FHV	B
6	20	0	w1118 iso	FHV	B
6	20	0	w1118 iso	FHV	B
7	9	1	w1118 iso	FHV	B
7	20	0	w1118 iso	FHV	B
7	20	0	w1118 iso	FHV	B
7	20	0	w1118 iso	FHV	B
7	20	0	w1118 iso	FHV	B
7	20	0	w1118 iso	FHV	B
7	20	0	w1118 iso	FHV	B
7	20	0	w1118 iso	FHV	B
7	20	0	w1118 iso	FHV	B
7	20	0	w1118 iso	FHV	B
8	9	1	w1118 iso	FHV	B
8	10	1	w1118 iso	FHV	B
8	20	0	w1118 iso	FHV	B
8	20	0	w1118 iso	FHV	B
8	20	0	w1118 iso	FHV	B
8	20	0	w1118 iso	FHV	B
8	20	0	w1118 iso	FHV	B
8	20	0	w1118 iso	FHV	B
8	20	0	w1118 iso	FHV	B
8	20	0	w1118 iso	FHV	B
9	13	1	w1118 iso	FHV	B
9	20	0	w1118 iso	FHV	B
9	20	0	w1118 iso	FHV	B
9	20	0	w1118 iso	FHV	B
9	20	0	w1118 iso	FHV	B
9	20	0	w1118 iso	FHV	B
9	20	0	w1118 iso	FHV	B
9	20	0	w1118 iso	FHV	B
9	20	0	w1118 iso	FHV	B
9	20	0	w1118 iso	FHV	B
10	8	1	w1118 iso	FHV	B
10	20	0	w1118 iso	FHV	B
10	20	0	w1118 iso	FHV	B
10	20	0	w1118 iso	FHV	B
10	20	0	w1118 iso	FHV	B
10	20	0	w1118 iso	FHV	B
10	20	0	w1118 iso	FHV	B
10	20	0	w1118 iso	FHV	B
10	20	0	w1118 iso	FHV	B
10	20	0	w1118 iso	FHV	B
1	6	1	pll	FHV	B
1	8	1	pll	FHV	B
1	9	1	pll	FHV	B
1	9	1	pll	FHV	B
1	11	1	pll	FHV	B
1	12	1	pll	FHV	B
1	14	1	pll	FHV	B
1	15	1	pll	FHV	B
1	17	1	pll	FHV	B
1	20	0	pll	FHV	B
2	8	1	pll	FHV	B
2	8	1	pll	FHV	B
2	9	1	pll	FHV	B
2	10	1	pll	FHV	B
2	11	1	pll	FHV	B
2	12	1	pll	FHV	B
2	12	1	pll	FHV	B
2	14	1	pll	FHV	B
2	20	0	pll	FHV	B
2	20	0	pll	FHV	B
3	3	1	pll	FHV	B
3	7	1	pll	FHV	B
3	8	1	pll	FHV	B
3	9	1	pll	FHV	B
3	10	1	pll	FHV	B
3	13	1	pll	FHV	B
3	14	1	pll	FHV	B
3	20	0	pll	FHV	B
3	20	0	pll	FHV	B
3	20	0	pll	FHV	B
4	8	1	pll	FHV	B
4	9	1	pll	FHV	B
4	10	1	pll	FHV	B
4	10	1	pll	FHV	B
4	12	1	pll	FHV	B
4	20	0	pll	FHV	B
4	20	0	pll	FHV	B
4	20	0	pll	FHV	B
4	20	0	pll	FHV	B
4	20	0	pll	FHV	B
5	4	1	pll	FHV	B
5	7	1	pll	FHV	B
5	8	1	pll	FHV	B
5	9	1	pll	FHV	B
5	20	0	pll	FHV	B
5	20	0	pll	FHV	B
5	20	0	pll	FHV	B
5	20	0	pll	FHV	B
5	20	0	pll	FHV	B
5	20	0	pll	FHV	B
6	8	1	pll	FHV	B
6	8	1	pll	FHV	B
6	8	1	pll	FHV	B
6	10	1	pll	FHV	B
6	11	1	pll	FHV	B
6	12	1	pll	FHV	B
6	12	1	pll	FHV	B
6	13	1	pll	FHV	B
6	20	0	pll	FHV	B
6	20	0	pll	FHV	B
7	8	1	pll	FHV	B
7	8	1	pll	FHV	B
7	9	1	pll	FHV	B
7	11	1	pll	FHV	B
7	12	1	pll	FHV	B
7	12	1	pll	FHV	B
7	20	0	pll	FHV	B
7	20	0	pll	FHV	B
7	20	0	pll	FHV	B
7	20	0	pll	FHV	B
8	7	1	pll	FHV	B
8	9	1	pll	FHV	B
8	10	1	pll	FHV	B
8	11	1	pll	FHV	B
8	20	0	pll	FHV	B
8	20	0	pll	FHV	B
8	20	0	pll	FHV	B
8	20	0	pll	FHV	B
8	20	0	pll	FHV	B
8	20	0	pll	FHV	B
9	7	1	pll	FHV	B
9	8	1	pll	FHV	B
9	8	1	pll	FHV	B
9	10	1	pll	FHV	B
9	11	1	pll	FHV	B
9	12	1	pll	FHV	B
9	12	1	pll	FHV	B
9	20	0	pll	FHV	B
9	20	0	pll	FHV	B
9	20	0	pll	FHV	B
10	8	1	pll	FHV	B
10	9	1	pll	FHV	B
10	10	1	pll	FHV	B
10	11	1	pll	FHV	B
10	12	1	pll	FHV	B
10	20	0	pll	FHV	B
10	20	0	pll	FHV	B
10	20	0	pll	FHV	B
10	20	0	pll	FHV	B
10	20	0	pll	FHV	B
1	20	0	w1118 iso	Mock	B
1	20	0	w1118 iso	Mock	B
1	20	0	w1118 iso	Mock	B
1	20	0	w1118 iso	Mock	B
1	20	0	w1118 iso	Mock	B
1	20	0	w1118 iso	Mock	B
1	20	0	w1118 iso	Mock	B
1	20	0	w1118 iso	Mock	B
1	20	0	w1118 iso	Mock	B
1	20	0	w1118 iso	Mock	B
2	14	1	w1118 iso	Mock	B
2	20	0	w1118 iso	Mock	B
2	20	0	w1118 iso	Mock	B
2	20	0	w1118 iso	Mock	B
2	20	0	w1118 iso	Mock	B
2	20	0	w1118 iso	Mock	B
2	20	0	w1118 iso	Mock	B
2	20	0	w1118 iso	Mock	B
2	20	0	w1118 iso	Mock	B
2	20	0	w1118 iso	Mock	B
3	20	0	w1118 iso	Mock	B
3	20	0	w1118 iso	Mock	B
3	20	0	w1118 iso	Mock	B
3	20	0	w1118 iso	Mock	B
3	20	0	w1118 iso	Mock	B
3	20	0	w1118 iso	Mock	B
3	20	0	w1118 iso	Mock	B
3	20	0	w1118 iso	Mock	B
3	20	0	w1118 iso	Mock	B
3	20	0	w1118 iso	Mock	B
4	20	0	w1118 iso	Mock	B
4	20	0	w1118 iso	Mock	B
4	20	0	w1118 iso	Mock	B
4	20	0	w1118 iso	Mock	B
4	20	0	w1118 iso	Mock	B
4	20	0	w1118 iso	Mock	B
4	20	0	w1118 iso	Mock	B
4	20	0	w1118 iso	Mock	B
4	20	0	w1118 iso	Mock	B
4	20	0	w1118 iso	Mock	B
5	20	0	w1118 iso	Mock	B
5	20	0	w1118 iso	Mock	B
5	20	0	w1118 iso	Mock	B
5	20	0	w1118 iso	Mock	B
5	20	0	w1118 iso	Mock	B
5	20	0	w1118 iso	Mock	B
5	20	0	w1118 iso	Mock	B
5	20	0	w1118 iso	Mock	B
5	20	0	w1118 iso	Mock	B
5	20	0	w1118 iso	Mock	B
6	20	0	w1118 iso	Mock	B
6	20	0	w1118 iso	Mock	B
6	20	0	w1118 iso	Mock	B
6	20	0	w1118 iso	Mock	B
6	20	0	w1118 iso	Mock	B
6	20	0	w1118 iso	Mock	B
6	20	0	w1118 iso	Mock	B
6	20	0	w1118 iso	Mock	B
6	20	0	w1118 iso	Mock	B
6	20	0	w1118 iso	Mock	B
7	16	1	w1118 iso	Mock	B
7	20	0	w1118 iso	Mock	B
7	20	0	w1118 iso	Mock	B
7	20	0	w1118 iso	Mock	B
7	20	0	w1118 iso	Mock	B
7	20	0	w1118 iso	Mock	B
7	20	0	w1118 iso	Mock	B
7	20	0	w1118 iso	Mock	B
7	20	0	w1118 iso	Mock	B
7	20	0	w1118 iso	Mock	B
8	20	0	w1118 iso	Mock	B
8	20	0	w1118 iso	Mock	B
8	20	0	w1118 iso	Mock	B
8	20	0	w1118 iso	Mock	B
8	20	0	w1118 iso	Mock	B
8	20	0	w1118 iso	Mock	B
8	20	0	w1118 iso	Mock	B
8	20	0	w1118 iso	Mock	B
8	20	0	w1118 iso	Mock	B
8	20	0	w1118 iso	Mock	B
9	20	0	w1118 iso	Mock	B
9	20	0	w1118 iso	Mock	B
9	20	0	w1118 iso	Mock	B
9	20	0	w1118 iso	Mock	B
9	20	0	w1118 iso	Mock	B
9	20	0	w1118 iso	Mock	B
9	20	0	w1118 iso	Mock	B
9	20	0	w1118 iso	Mock	B
9	20	0	w1118 iso	Mock	B
9	20	0	w1118 iso	Mock	B
10	20	0	w1118 iso	Mock	B
10	20	0	w1118 iso	Mock	B
10	20	0	w1118 iso	Mock	B
10	20	0	w1118 iso	Mock	B
10	20	0	w1118 iso	Mock	B
10	20	0	w1118 iso	Mock	B
10	20	0	w1118 iso	Mock	B
10	20	0	w1118 iso	Mock	B
10	20	0	w1118 iso	Mock	B
10	20	0	w1118 iso	Mock	B
1	4	1	pll	Mock	B
1	20	0	pll	Mock	B
1	20	0	pll	Mock	B
1	20	0	pll	Mock	B
1	20	0	pll	Mock	B
1	20	0	pll	Mock	B
1	20	0	pll	Mock	B
1	20	0	pll	Mock	B
1	20	0	pll	Mock	B
1	20	0	pll	Mock	B
2	14	1	pll	Mock	B
2	18	1	pll	Mock	B
2	20	0	pll	Mock	B
2	20	0	pll	Mock	B
2	20	0	pll	Mock	B
2	20	0	pll	Mock	B
2	20	0	pll	Mock	B
2	20	0	pll	Mock	B
2	20	0	pll	Mock	B
2	20	0	pll	Mock	B
3	20	0	pll	Mock	B
3	20	0	pll	Mock	B
3	20	0	pll	Mock	B
3	20	0	pll	Mock	B
3	20	0	pll	Mock	B
3	20	0	pll	Mock	B
3	20	0	pll	Mock	B
3	20	0	pll	Mock	B
3	20	0	pll	Mock	B
3	20	0	pll	Mock	B
4	14	1	pll	Mock	B
4	20	0	pll	Mock	B
4	20	0	pll	Mock	B
4	20	0	pll	Mock	B
4	20	0	pll	Mock	B
4	20	0	pll	Mock	B
4	20	0	pll	Mock	B
4	20	0	pll	Mock	B
4	20	0	pll	Mock	B
4	20	0	pll	Mock	B
5	20	0	pll	Mock	B
5	20	0	pll	Mock	B
5	20	0	pll	Mock	B
5	20	0	pll	Mock	B
5	20	0	pll	Mock	B
5	20	0	pll	Mock	B
5	20	0	pll	Mock	B
5	20	0	pll	Mock	B
5	20	0	pll	Mock	B
5	20	0	pll	Mock	B
6	5	1	pll	Mock	B
6	20	0	pll	Mock	B
6	20	0	pll	Mock	B
6	20	0	pll	Mock	B
6	20	0	pll	Mock	B
6	20	0	pll	Mock	B
6	20	0	pll	Mock	B
6	20	0	pll	Mock	B
6	20	0	pll	Mock	B
6	20	0	pll	Mock	B
7	20	0	pll	Mock	B
7	20	0	pll	Mock	B
7	20	0	pll	Mock	B
7	20	0	pll	Mock	B
7	20	0	pll	Mock	B
7	20	0	pll	Mock	B
7	20	0	pll	Mock	B
7	20	0	pll	Mock	B
7	20	0	pll	Mock	B
7	20	0	pll	Mock	B
8	20	0	pll	Mock	B
8	20	0	pll	Mock	B
8	20	0	pll	Mock	B
8	20	0	pll	Mock	B
8	20	0	pll	Mock	B
8	20	0	pll	Mock	B
8	20	0	pll	Mock	B
8	20	0	pll	Mock	B
8	20	0	pll	Mock	B
8	20	0	pll	Mock	B
9	15	1	pll	Mock	B
9	20	0	pll	Mock	B
9	20	0	pll	Mock	B
9	20	0	pll	Mock	B
9	20	0	pll	Mock	B
9	20	0	pll	Mock	B
9	20	0	pll	Mock	B
9	20	0	pll	Mock	B
9	20	0	pll	Mock	B
9	20	0	pll	Mock	B
10	17	1	pll	Mock	B
10	20	0	pll	Mock	B
10	20	0	pll	Mock	B
10	20	0	pll	Mock	B
10	20	0	pll	Mock	B
10	20	0	pll	Mock	B
10	20	0	pll	Mock	B
10	20	0	pll	Mock	B
10	20	0	pll	Mock	B
10	20	0	pll	Mock	B
1	8	1	pll	FHV	C
1	8	1	pll	FHV	C
1	9	1	pll	FHV	C
1	9	1	pll	FHV	C
1	20	0	pll	FHV	C
1	20	0	pll	FHV	C
1	20	0	pll	FHV	C
1	20	0	pll	FHV	C
1	20	0	pll	FHV	C
1	20	0	pll	FHV	C
2	7	1	pll	FHV	C
2	9	1	pll	FHV	C
2	10	1	pll	FHV	C
2	11	1	pll	FHV	C
2	11	1	pll	FHV	C
2	20	0	pll	FHV	C
2	20	0	pll	FHV	C
2	20	0	pll	FHV	C
2	20	0	pll	FHV	C
2	20	0	pll	FHV	C
3	6	1	pll	FHV	C
3	8	1	pll	FHV	C
3	8	1	pll	FHV	C
3	9	1	pll	FHV	C
3	9	1	pll	FHV	C
3	10	1	pll	FHV	C
3	20	0	pll	FHV	C
3	20	0	pll	FHV	C
3	20	0	pll	FHV	C
3	20	0	pll	FHV	C
4	7	1	pll	FHV	C
4	8	1	pll	FHV	C
4	9	1	pll	FHV	C
4	20	0	pll	FHV	C
4	20	0	pll	FHV	C
4	20	0	pll	FHV	C
4	20	0	pll	FHV	C
4	20	0	pll	FHV	C
4	20	0	pll	FHV	C
4	20	0	pll	FHV	C
5	6	1	pll	FHV	C
5	7	1	pll	FHV	C
5	7	1	pll	FHV	C
5	11	1	pll	FHV	C
5	12	1	pll	FHV	C
5	20	0	pll	FHV	C
5	20	0	pll	FHV	C
5	20	0	pll	FHV	C
5	20	0	pll	FHV	C
5	20	0	pll	FHV	C
6	8	1	pll	FHV	C
6	9	1	pll	FHV	C
6	9	1	pll	FHV	C
6	9	1	pll	FHV	C
6	20	0	pll	FHV	C
6	20	0	pll	FHV	C
6	20	0	pll	FHV	C
6	20	0	pll	FHV	C
6	20	0	pll	FHV	C
6	20	0	pll	FHV	C
1	10	1	w1118 iso	FHV	C
1	20	0	w1118 iso	FHV	C
1	20	0	w1118 iso	FHV	C
1	20	0	w1118 iso	FHV	C
1	20	0	w1118 iso	FHV	C
1	20	0	w1118 iso	FHV	C
1	20	0	w1118 iso	FHV	C
1	20	0	w1118 iso	FHV	C
1	20	0	w1118 iso	FHV	C
1	20	0	w1118 iso	FHV	C
2	9	1	w1118 iso	FHV	C
2	12	1	w1118 iso	FHV	C
2	20	0	w1118 iso	FHV	C
2	20	0	w1118 iso	FHV	C
2	20	0	w1118 iso	FHV	C
2	20	0	w1118 iso	FHV	C
2	20	0	w1118 iso	FHV	C
2	20	0	w1118 iso	FHV	C
2	20	0	w1118 iso	FHV	C
2	20	0	w1118 iso	FHV	C
3	7	1	w1118 iso	FHV	C
3	20	0	w1118 iso	FHV	C
3	20	0	w1118 iso	FHV	C
3	20	0	w1118 iso	FHV	C
3	20	0	w1118 iso	FHV	C
3	20	0	w1118 iso	FHV	C
3	20	0	w1118 iso	FHV	C
3	20	0	w1118 iso	FHV	C
3	20	0	w1118 iso	FHV	C
3	20	0	w1118 iso	FHV	C
4	12	1	w1118 iso	FHV	C
4	20	0	w1118 iso	FHV	C
4	20	0	w1118 iso	FHV	C
4	20	0	w1118 iso	FHV	C
4	20	0	w1118 iso	FHV	C
4	20	0	w1118 iso	FHV	C
4	20	0	w1118 iso	FHV	C
4	20	0	w1118 iso	FHV	C
4	20	0	w1118 iso	FHV	C
4	20	0	w1118 iso	FHV	C
5	9	1	w1118 iso	FHV	C
5	13	1	w1118 iso	FHV	C
5	14	1	w1118 iso	FHV	C
5	20	0	w1118 iso	FHV	C
5	20	0	w1118 iso	FHV	C
5	20	0	w1118 iso	FHV	C
5	20	0	w1118 iso	FHV	C
5	20	0	w1118 iso	FHV	C
5	20	0	w1118 iso	FHV	C
5	20	0	w1118 iso	FHV	C
6	7	1	w1118 iso	FHV	C
6	20	0	w1118 iso	FHV	C
6	20	0	w1118 iso	FHV	C
6	20	0	w1118 iso	FHV	C
6	20	0	w1118 iso	FHV	C
6	20	0	w1118 iso	FHV	C
6	20	0	w1118 iso	FHV	C
6	20	0	w1118 iso	FHV	C
6	20	0	w1118 iso	FHV	C
6	20	0	w1118 iso	FHV	C
1	20	0	pll	Mock	C
1	20	0	pll	Mock	C
1	20	0	pll	Mock	C
1	20	0	pll	Mock	C
1	20	0	pll	Mock	C
1	20	0	pll	Mock	C
1	20	0	pll	Mock	C
1	20	0	pll	Mock	C
1	20	0	pll	Mock	C
1	20	0	pll	Mock	C
2	20	0	pll	Mock	C
2	20	0	pll	Mock	C
2	20	0	pll	Mock	C
2	20	0	pll	Mock	C
2	20	0	pll	Mock	C
2	20	0	pll	Mock	C
2	20	0	pll	Mock	C
2	20	0	pll	Mock	C
2	20	0	pll	Mock	C
2	20	0	pll	Mock	C
3	8	1	pll	Mock	C
3	20	0	pll	Mock	C
3	20	0	pll	Mock	C
3	20	0	pll	Mock	C
3	20	0	pll	Mock	C
3	20	0	pll	Mock	C
3	20	0	pll	Mock	C
3	20	0	pll	Mock	C
3	20	0	pll	Mock	C
3	20	0	pll	Mock	C
4	20	0	pll	Mock	C
4	20	0	pll	Mock	C
4	20	0	pll	Mock	C
4	20	0	pll	Mock	C
4	20	0	pll	Mock	C
4	20	0	pll	Mock	C
4	20	0	pll	Mock	C
4	20	0	pll	Mock	C
4	20	0	pll	Mock	C
4	20	0	pll	Mock	C
5	13	1	pll	Mock	C
5	19	1	pll	Mock	C
5	20	0	pll	Mock	C
5	20	0	pll	Mock	C
5	20	0	pll	Mock	C
5	20	0	pll	Mock	C
5	20	0	pll	Mock	C
5	20	0	pll	Mock	C
5	20	0	pll	Mock	C
5	20	0	pll	Mock	C
6	20	0	pll	Mock	C
6	20	0	pll	Mock	C
6	20	0	pll	Mock	C
6	20	0	pll	Mock	C
6	20	0	pll	Mock	C
6	20	0	pll	Mock	C
6	20	0	pll	Mock	C
6	20	0	pll	Mock	C
6	20	0	pll	Mock	C
6	20	0	pll	Mock	C
1	20	0	w1118 iso	Mock	C
1	20	0	w1118 iso	Mock	C
1	20	0	w1118 iso	Mock	C
1	20	0	w1118 iso	Mock	C
1	20	0	w1118 iso	Mock	C
1	20	0	w1118 iso	Mock	C
1	20	0	w1118 iso	Mock	C
1	20	0	w1118 iso	Mock	C
1	20	0	w1118 iso	Mock	C
1	20	0	w1118 iso	Mock	C
2	15	1	w1118 iso	Mock	C
2	20	0	w1118 iso	Mock	C
2	20	0	w1118 iso	Mock	C
2	20	0	w1118 iso	Mock	C
2	20	0	w1118 iso	Mock	C
2	20	0	w1118 iso	Mock	C
2	20	0	w1118 iso	Mock	C
2	20	0	w1118 iso	Mock	C
2	20	0	w1118 iso	Mock	C
2	20	0	w1118 iso	Mock	C
3	20	0	w1118 iso	Mock	C
3	20	0	w1118 iso	Mock	C
3	20	0	w1118 iso	Mock	C
3	20	0	w1118 iso	Mock	C
3	20	0	w1118 iso	Mock	C
3	20	0	w1118 iso	Mock	C
3	20	0	w1118 iso	Mock	C
3	20	0	w1118 iso	Mock	C
3	20	0	w1118 iso	Mock	C
3	20	0	w1118 iso	Mock	C
4	20	0	w1118 iso	Mock	C
4	20	0	w1118 iso	Mock	C
4	20	0	w1118 iso	Mock	C
4	20	0	w1118 iso	Mock	C
4	20	0	w1118 iso	Mock	C
4	20	0	w1118 iso	Mock	C
4	20	0	w1118 iso	Mock	C
4	20	0	w1118 iso	Mock	C
4	20	0	w1118 iso	Mock	C
4	20	0	w1118 iso	Mock	C
5	20	0	w1118 iso	Mock	C
5	20	0	w1118 iso	Mock	C
5	20	0	w1118 iso	Mock	C
5	20	0	w1118 iso	Mock	C
5	20	0	w1118 iso	Mock	C
5	20	0	w1118 iso	Mock	C
5	20	0	w1118 iso	Mock	C
5	20	0	w1118 iso	Mock	C
5	20	0	w1118 iso	Mock	C
5	20	0	w1118 iso	Mock	C
6	20	0	w1118 iso	Mock	C
6	20	0	w1118 iso	Mock	C
6	20	0	w1118 iso	Mock	C
6	20	0	w1118 iso	Mock	C
6	20	0	w1118 iso	Mock	C
6	20	0	w1118 iso	Mock	C
6	20	0	w1118 iso	Mock	C
6	20	0	w1118 iso	Mock	C
6	20	0	w1118 iso	Mock	C
6	20	0	w1118 iso	Mock	C
