# Supplementary material for: The Toll-Dorsal Pathway Is Required for Resistance to Viral Oral Infection in Drosophila
Source: PLoS Pathog. 2014 Dec 4;10(12):e1004507. doi: 10.1371/journal.ppat.1004507 (PMC4256459; doi:10.1371/journal.ppat.1004507)
Supplement: Dataset S21 — Survival of flies with tissue specific pll−/− knockdown after DCV oral infection. (CSV) [file ppat.1004507.s033.csv]

Driver	Construct	Genotype	Treatment	Experiment	Replicate	Time	Status
Mef2-Gal4	UAS-pll-IRa	Mef2-Gal4_X_UAS-pll-IRa	DCV	A	1	7	1
Mef2-Gal4	UAS-pll-IRa	Mef2-Gal4_X_UAS-pll-IRa	DCV	A	1	11	1
Mef2-Gal4	UAS-pll-IRa	Mef2-Gal4_X_UAS-pll-IRa	DCV	A	1	15	1
Mef2-Gal4	UAS-pll-IRa	Mef2-Gal4_X_UAS-pll-IRa	DCV	A	1	20	0
Mef2-Gal4	UAS-pll-IRa	Mef2-Gal4_X_UAS-pll-IRa	DCV	A	1	20	0
Mef2-Gal4	UAS-pll-IRa	Mef2-Gal4_X_UAS-pll-IRa	DCV	A	1	20	0
Mef2-Gal4	UAS-pll-IRa	Mef2-Gal4_X_UAS-pll-IRa	DCV	A	1	20	0
Mef2-Gal4	UAS-pll-IRa	Mef2-Gal4_X_UAS-pll-IRa	DCV	A	1	20	0
Mef2-Gal4	UAS-pll-IRa	Mef2-Gal4_X_UAS-pll-IRa	DCV	A	1	20	0
Mef2-Gal4	UAS-pll-IRa	Mef2-Gal4_X_UAS-pll-IRa	DCV	A	1	20	0
Mef2-Gal4	UAS-pll-IRa	Mef2-Gal4_X_UAS-pll-IRa	DCV	A	2	8	1
Mef2-Gal4	UAS-pll-IRa	Mef2-Gal4_X_UAS-pll-IRa	DCV	A	2	10	1
Mef2-Gal4	UAS-pll-IRa	Mef2-Gal4_X_UAS-pll-IRa	DCV	A	2	12	1
Mef2-Gal4	UAS-pll-IRa	Mef2-Gal4_X_UAS-pll-IRa	DCV	A	2	13	1
Mef2-Gal4	UAS-pll-IRa	Mef2-Gal4_X_UAS-pll-IRa	DCV	A	2	20	0
Mef2-Gal4	UAS-pll-IRa	Mef2-Gal4_X_UAS-pll-IRa	DCV	A	2	20	0
Mef2-Gal4	UAS-pll-IRa	Mef2-Gal4_X_UAS-pll-IRa	DCV	A	2	20	0
Mef2-Gal4	UAS-pll-IRa	Mef2-Gal4_X_UAS-pll-IRa	DCV	A	2	20	0
Mef2-Gal4	UAS-pll-IRa	Mef2-Gal4_X_UAS-pll-IRa	DCV	A	2	20	0
Mef2-Gal4	UAS-pll-IRa	Mef2-Gal4_X_UAS-pll-IRa	DCV	A	2	20	0
Mef2-Gal4	UAS-pll-IRa	Mef2-Gal4_X_UAS-pll-IRa	DCV	A	3	6	1
Mef2-Gal4	UAS-pll-IRa	Mef2-Gal4_X_UAS-pll-IRa	DCV	A	3	13	1
Mef2-Gal4	UAS-pll-IRa	Mef2-Gal4_X_UAS-pll-IRa	DCV	A	3	20	0
Mef2-Gal4	UAS-pll-IRa	Mef2-Gal4_X_UAS-pll-IRa	DCV	A	3	20	0
Mef2-Gal4	UAS-pll-IRa	Mef2-Gal4_X_UAS-pll-IRa	DCV	A	3	20	0
Mef2-Gal4	UAS-pll-IRa	Mef2-Gal4_X_UAS-pll-IRa	DCV	A	3	20	0
Mef2-Gal4	UAS-pll-IRa	Mef2-Gal4_X_UAS-pll-IRa	DCV	A	3	20	0
Mef2-Gal4	UAS-pll-IRa	Mef2-Gal4_X_UAS-pll-IRa	DCV	A	3	20	0
Mef2-Gal4	UAS-pll-IRa	Mef2-Gal4_X_UAS-pll-IRa	DCV	A	3	20	0
Mef2-Gal4	UAS-pll-IRa	Mef2-Gal4_X_UAS-pll-IRa	DCV	A	3	20	0
Mef2-Gal4	UAS-pll-IRa	Mef2-Gal4_X_UAS-pll-IRa	DCV	A	4	11	1
Mef2-Gal4	UAS-pll-IRa	Mef2-Gal4_X_UAS-pll-IRa	DCV	A	4	12	1
Mef2-Gal4	UAS-pll-IRa	Mef2-Gal4_X_UAS-pll-IRa	DCV	A	4	20	0
Mef2-Gal4	UAS-pll-IRa	Mef2-Gal4_X_UAS-pll-IRa	DCV	A	4	20	0
Mef2-Gal4	UAS-pll-IRa	Mef2-Gal4_X_UAS-pll-IRa	DCV	A	4	20	0
Mef2-Gal4	UAS-pll-IRa	Mef2-Gal4_X_UAS-pll-IRa	DCV	A	4	20	0
Mef2-Gal4	UAS-pll-IRa	Mef2-Gal4_X_UAS-pll-IRa	DCV	A	4	20	0
Mef2-Gal4	UAS-pll-IRa	Mef2-Gal4_X_UAS-pll-IRa	DCV	A	4	20	0
Mef2-Gal4	UAS-pll-IRa	Mef2-Gal4_X_UAS-pll-IRa	DCV	A	4	20	0
Mef2-Gal4	UAS-pll-IRa	Mef2-Gal4_X_UAS-pll-IRa	DCV	A	4	20	0
Mef2-Gal4	UAS-pll-IRa	Mef2-Gal4_X_UAS-pll-IRa	DCV	A	5	5	1
Mef2-Gal4	UAS-pll-IRa	Mef2-Gal4_X_UAS-pll-IRa	DCV	A	5	7	1
Mef2-Gal4	UAS-pll-IRa	Mef2-Gal4_X_UAS-pll-IRa	DCV	A	5	8	1
Mef2-Gal4	UAS-pll-IRa	Mef2-Gal4_X_UAS-pll-IRa	DCV	A	5	13	1
Mef2-Gal4	UAS-pll-IRa	Mef2-Gal4_X_UAS-pll-IRa	DCV	A	5	14	1
Mef2-Gal4	UAS-pll-IRa	Mef2-Gal4_X_UAS-pll-IRa	DCV	A	5	16	1
Mef2-Gal4	UAS-pll-IRa	Mef2-Gal4_X_UAS-pll-IRa	DCV	A	5	20	0
Mef2-Gal4	UAS-pll-IRa	Mef2-Gal4_X_UAS-pll-IRa	DCV	A	5	20	0
Mef2-Gal4	UAS-pll-IRa	Mef2-Gal4_X_UAS-pll-IRa	DCV	A	5	20	0
Mef2-Gal4	UAS-pll-IRa	Mef2-Gal4_X_UAS-pll-IRa	DCV	A	5	20	0
Mef2-Gal4	UAS-pll-IRa	Mef2-Gal4_X_UAS-pll-IRa	DCV	A	6	6	1
Mef2-Gal4	UAS-pll-IRa	Mef2-Gal4_X_UAS-pll-IRa	DCV	A	6	11	1
Mef2-Gal4	UAS-pll-IRa	Mef2-Gal4_X_UAS-pll-IRa	DCV	A	6	20	0
Mef2-Gal4	UAS-pll-IRa	Mef2-Gal4_X_UAS-pll-IRa	DCV	A	6	20	0
Mef2-Gal4	UAS-pll-IRa	Mef2-Gal4_X_UAS-pll-IRa	DCV	A	6	20	0
Mef2-Gal4	UAS-pll-IRa	Mef2-Gal4_X_UAS-pll-IRa	DCV	A	6	20	0
Mef2-Gal4	UAS-pll-IRa	Mef2-Gal4_X_UAS-pll-IRa	DCV	A	6	20	0
Mef2-Gal4	UAS-pll-IRa	Mef2-Gal4_X_UAS-pll-IRa	DCV	A	6	20	0
Mef2-Gal4	UAS-pll-IRa	Mef2-Gal4_X_UAS-pll-IRa	DCV	A	6	20	0
Mef2-Gal4	UAS-pll-IRa	Mef2-Gal4_X_UAS-pll-IRa	DCV	A	6	20	0
Mef2-Gal4	RNAi-mCherry	Mef2-Gal4_X_RNAi-mCherry	DCV	A	1	5	1
Mef2-Gal4	RNAi-mCherry	Mef2-Gal4_X_RNAi-mCherry	DCV	A	1	20	0
Mef2-Gal4	RNAi-mCherry	Mef2-Gal4_X_RNAi-mCherry	DCV	A	1	20	0
Mef2-Gal4	RNAi-mCherry	Mef2-Gal4_X_RNAi-mCherry	DCV	A	1	20	0
Mef2-Gal4	RNAi-mCherry	Mef2-Gal4_X_RNAi-mCherry	DCV	A	1	20	0
Mef2-Gal4	RNAi-mCherry	Mef2-Gal4_X_RNAi-mCherry	DCV	A	1	20	0
Mef2-Gal4	RNAi-mCherry	Mef2-Gal4_X_RNAi-mCherry	DCV	A	1	20	0
Mef2-Gal4	RNAi-mCherry	Mef2-Gal4_X_RNAi-mCherry	DCV	A	1	20	0
Mef2-Gal4	RNAi-mCherry	Mef2-Gal4_X_RNAi-mCherry	DCV	A	1	20	0
Mef2-Gal4	RNAi-mCherry	Mef2-Gal4_X_RNAi-mCherry	DCV	A	1	20	0
Mef2-Gal4	RNAi-mCherry	Mef2-Gal4_X_RNAi-mCherry	DCV	A	2	5	1
Mef2-Gal4	RNAi-mCherry	Mef2-Gal4_X_RNAi-mCherry	DCV	A	2	6	1
Mef2-Gal4	RNAi-mCherry	Mef2-Gal4_X_RNAi-mCherry	DCV	A	2	11	1
Mef2-Gal4	RNAi-mCherry	Mef2-Gal4_X_RNAi-mCherry	DCV	A	2	15	1
Mef2-Gal4	RNAi-mCherry	Mef2-Gal4_X_RNAi-mCherry	DCV	A	2	20	0
Mef2-Gal4	RNAi-mCherry	Mef2-Gal4_X_RNAi-mCherry	DCV	A	2	20	0
Mef2-Gal4	RNAi-mCherry	Mef2-Gal4_X_RNAi-mCherry	DCV	A	2	20	0
Mef2-Gal4	RNAi-mCherry	Mef2-Gal4_X_RNAi-mCherry	DCV	A	2	20	0
Mef2-Gal4	RNAi-mCherry	Mef2-Gal4_X_RNAi-mCherry	DCV	A	2	20	0
Mef2-Gal4	RNAi-mCherry	Mef2-Gal4_X_RNAi-mCherry	DCV	A	2	20	0
Mef2-Gal4	RNAi-mCherry	Mef2-Gal4_X_RNAi-mCherry	DCV	A	3	6	1
Mef2-Gal4	RNAi-mCherry	Mef2-Gal4_X_RNAi-mCherry	DCV	A	3	10	1
Mef2-Gal4	RNAi-mCherry	Mef2-Gal4_X_RNAi-mCherry	DCV	A	3	11	1
Mef2-Gal4	RNAi-mCherry	Mef2-Gal4_X_RNAi-mCherry	DCV	A	3	13	1
Mef2-Gal4	RNAi-mCherry	Mef2-Gal4_X_RNAi-mCherry	DCV	A	3	15	1
Mef2-Gal4	RNAi-mCherry	Mef2-Gal4_X_RNAi-mCherry	DCV	A	3	16	1
Mef2-Gal4	RNAi-mCherry	Mef2-Gal4_X_RNAi-mCherry	DCV	A	3	20	0
Mef2-Gal4	RNAi-mCherry	Mef2-Gal4_X_RNAi-mCherry	DCV	A	3	20	0
Mef2-Gal4	RNAi-mCherry	Mef2-Gal4_X_RNAi-mCherry	DCV	A	3	20	0
Mef2-Gal4	RNAi-mCherry	Mef2-Gal4_X_RNAi-mCherry	DCV	A	3	20	0
Mef2-Gal4	RNAi-mCherry	Mef2-Gal4_X_RNAi-mCherry	DCV	A	4	6	1
Mef2-Gal4	RNAi-mCherry	Mef2-Gal4_X_RNAi-mCherry	DCV	A	4	20	0
Mef2-Gal4	RNAi-mCherry	Mef2-Gal4_X_RNAi-mCherry	DCV	A	4	20	0
Mef2-Gal4	RNAi-mCherry	Mef2-Gal4_X_RNAi-mCherry	DCV	A	4	20	0
Mef2-Gal4	RNAi-mCherry	Mef2-Gal4_X_RNAi-mCherry	DCV	A	4	20	0
Mef2-Gal4	RNAi-mCherry	Mef2-Gal4_X_RNAi-mCherry	DCV	A	4	20	0
Mef2-Gal4	RNAi-mCherry	Mef2-Gal4_X_RNAi-mCherry	DCV	A	4	20	0
Mef2-Gal4	RNAi-mCherry	Mef2-Gal4_X_RNAi-mCherry	DCV	A	4	20	0
Mef2-Gal4	RNAi-mCherry	Mef2-Gal4_X_RNAi-mCherry	DCV	A	4	20	0
Mef2-Gal4	RNAi-mCherry	Mef2-Gal4_X_RNAi-mCherry	DCV	A	4	20	0
Mef2-Gal4	RNAi-mCherry	Mef2-Gal4_X_RNAi-mCherry	DCV	A	5	11	1
Mef2-Gal4	RNAi-mCherry	Mef2-Gal4_X_RNAi-mCherry	DCV	A	5	20	0
Mef2-Gal4	RNAi-mCherry	Mef2-Gal4_X_RNAi-mCherry	DCV	A	5	20	0
Mef2-Gal4	RNAi-mCherry	Mef2-Gal4_X_RNAi-mCherry	DCV	A	5	20	0
Mef2-Gal4	RNAi-mCherry	Mef2-Gal4_X_RNAi-mCherry	DCV	A	5	20	0
Mef2-Gal4	RNAi-mCherry	Mef2-Gal4_X_RNAi-mCherry	DCV	A	5	20	0
Mef2-Gal4	RNAi-mCherry	Mef2-Gal4_X_RNAi-mCherry	DCV	A	5	20	0
Mef2-Gal4	RNAi-mCherry	Mef2-Gal4_X_RNAi-mCherry	DCV	A	5	20	0
Mef2-Gal4	RNAi-mCherry	Mef2-Gal4_X_RNAi-mCherry	DCV	A	5	20	0
Mef2-Gal4	RNAi-mCherry	Mef2-Gal4_X_RNAi-mCherry	DCV	A	5	20	0
Mef2-Gal4	RNAi-mCherry	Mef2-Gal4_X_RNAi-mCherry	DCV	A	6	10	1
Mef2-Gal4	RNAi-mCherry	Mef2-Gal4_X_RNAi-mCherry	DCV	A	6	11	1
Mef2-Gal4	RNAi-mCherry	Mef2-Gal4_X_RNAi-mCherry	DCV	A	6	13	1
Mef2-Gal4	RNAi-mCherry	Mef2-Gal4_X_RNAi-mCherry	DCV	A	6	20	0
Mef2-Gal4	RNAi-mCherry	Mef2-Gal4_X_RNAi-mCherry	DCV	A	6	20	0
Mef2-Gal4	RNAi-mCherry	Mef2-Gal4_X_RNAi-mCherry	DCV	A	6	20	0
Mef2-Gal4	RNAi-mCherry	Mef2-Gal4_X_RNAi-mCherry	DCV	A	6	20	0
Mef2-Gal4	RNAi-mCherry	Mef2-Gal4_X_RNAi-mCherry	DCV	A	6	20	0
Mef2-Gal4	RNAi-mCherry	Mef2-Gal4_X_RNAi-mCherry	DCV	A	6	20	0
Mef2-Gal4	RNAi-mCherry	Mef2-Gal4_X_RNAi-mCherry	DCV	A	6	20	0
Mef2-Gal4	UAS-pll-IRb	Mef2-Gal4_X_UAS-pll-IRb	DCV	A	1	20	0
Mef2-Gal4	UAS-pll-IRb	Mef2-Gal4_X_UAS-pll-IRb	DCV	A	1	20	0
Mef2-Gal4	UAS-pll-IRb	Mef2-Gal4_X_UAS-pll-IRb	DCV	A	1	20	0
Mef2-Gal4	UAS-pll-IRb	Mef2-Gal4_X_UAS-pll-IRb	DCV	A	1	20	0
Mef2-Gal4	UAS-pll-IRb	Mef2-Gal4_X_UAS-pll-IRb	DCV	A	1	20	0
Mef2-Gal4	UAS-pll-IRb	Mef2-Gal4_X_UAS-pll-IRb	DCV	A	1	20	0
Mef2-Gal4	UAS-pll-IRb	Mef2-Gal4_X_UAS-pll-IRb	DCV	A	1	20	0
Mef2-Gal4	UAS-pll-IRb	Mef2-Gal4_X_UAS-pll-IRb	DCV	A	1	20	0
Mef2-Gal4	UAS-pll-IRb	Mef2-Gal4_X_UAS-pll-IRb	DCV	A	1	20	0
Mef2-Gal4	UAS-pll-IRb	Mef2-Gal4_X_UAS-pll-IRb	DCV	A	1	20	0
Mef2-Gal4	UAS-pll-IRb	Mef2-Gal4_X_UAS-pll-IRb	DCV	A	2	11	1
Mef2-Gal4	UAS-pll-IRb	Mef2-Gal4_X_UAS-pll-IRb	DCV	A	2	13	1
Mef2-Gal4	UAS-pll-IRb	Mef2-Gal4_X_UAS-pll-IRb	DCV	A	2	20	0
Mef2-Gal4	UAS-pll-IRb	Mef2-Gal4_X_UAS-pll-IRb	DCV	A	2	20	0
Mef2-Gal4	UAS-pll-IRb	Mef2-Gal4_X_UAS-pll-IRb	DCV	A	2	20	0
Mef2-Gal4	UAS-pll-IRb	Mef2-Gal4_X_UAS-pll-IRb	DCV	A	2	20	0
Mef2-Gal4	UAS-pll-IRb	Mef2-Gal4_X_UAS-pll-IRb	DCV	A	2	20	0
Mef2-Gal4	UAS-pll-IRb	Mef2-Gal4_X_UAS-pll-IRb	DCV	A	2	20	0
Mef2-Gal4	UAS-pll-IRb	Mef2-Gal4_X_UAS-pll-IRb	DCV	A	2	20	0
Mef2-Gal4	UAS-pll-IRb	Mef2-Gal4_X_UAS-pll-IRb	DCV	A	2	20	0
Mef2-Gal4	UAS-pll-IRb	Mef2-Gal4_X_UAS-pll-IRb	DCV	A	3	6	1
Mef2-Gal4	UAS-pll-IRb	Mef2-Gal4_X_UAS-pll-IRb	DCV	A	3	15	1
Mef2-Gal4	UAS-pll-IRb	Mef2-Gal4_X_UAS-pll-IRb	DCV	A	3	20	0
Mef2-Gal4	UAS-pll-IRb	Mef2-Gal4_X_UAS-pll-IRb	DCV	A	3	20	0
Mef2-Gal4	UAS-pll-IRb	Mef2-Gal4_X_UAS-pll-IRb	DCV	A	3	20	0
Mef2-Gal4	UAS-pll-IRb	Mef2-Gal4_X_UAS-pll-IRb	DCV	A	3	20	0
Mef2-Gal4	UAS-pll-IRb	Mef2-Gal4_X_UAS-pll-IRb	DCV	A	3	20	0
Mef2-Gal4	UAS-pll-IRb	Mef2-Gal4_X_UAS-pll-IRb	DCV	A	3	20	0
Mef2-Gal4	UAS-pll-IRb	Mef2-Gal4_X_UAS-pll-IRb	DCV	A	3	20	0
Mef2-Gal4	UAS-pll-IRb	Mef2-Gal4_X_UAS-pll-IRb	DCV	A	3	20	0
Mef2-Gal4	UAS-pll-IRb	Mef2-Gal4_X_UAS-pll-IRb	DCV	A	4	7	1
Mef2-Gal4	UAS-pll-IRb	Mef2-Gal4_X_UAS-pll-IRb	DCV	A	4	20	0
Mef2-Gal4	UAS-pll-IRb	Mef2-Gal4_X_UAS-pll-IRb	DCV	A	4	20	0
Mef2-Gal4	UAS-pll-IRb	Mef2-Gal4_X_UAS-pll-IRb	DCV	A	4	20	0
Mef2-Gal4	UAS-pll-IRb	Mef2-Gal4_X_UAS-pll-IRb	DCV	A	4	20	0
Mef2-Gal4	UAS-pll-IRb	Mef2-Gal4_X_UAS-pll-IRb	DCV	A	4	20	0
Mef2-Gal4	UAS-pll-IRb	Mef2-Gal4_X_UAS-pll-IRb	DCV	A	4	20	0
Mef2-Gal4	UAS-pll-IRb	Mef2-Gal4_X_UAS-pll-IRb	DCV	A	4	20	0
Mef2-Gal4	UAS-pll-IRb	Mef2-Gal4_X_UAS-pll-IRb	DCV	A	4	20	0
Mef2-Gal4	UAS-pll-IRb	Mef2-Gal4_X_UAS-pll-IRb	DCV	A	4	20	0
Mef2-Gal4	UAS-pll-IRb	Mef2-Gal4_X_UAS-pll-IRb	DCV	A	5	5	1
Mef2-Gal4	UAS-pll-IRb	Mef2-Gal4_X_UAS-pll-IRb	DCV	A	5	20	0
Mef2-Gal4	UAS-pll-IRb	Mef2-Gal4_X_UAS-pll-IRb	DCV	A	5	20	0
Mef2-Gal4	UAS-pll-IRb	Mef2-Gal4_X_UAS-pll-IRb	DCV	A	5	20	0
Mef2-Gal4	UAS-pll-IRb	Mef2-Gal4_X_UAS-pll-IRb	DCV	A	5	20	0
Mef2-Gal4	UAS-pll-IRb	Mef2-Gal4_X_UAS-pll-IRb	DCV	A	5	20	0
Mef2-Gal4	UAS-pll-IRb	Mef2-Gal4_X_UAS-pll-IRb	DCV	A	5	20	0
Mef2-Gal4	UAS-pll-IRb	Mef2-Gal4_X_UAS-pll-IRb	DCV	A	5	20	0
Mef2-Gal4	UAS-pll-IRb	Mef2-Gal4_X_UAS-pll-IRb	DCV	A	5	20	0
Mef2-Gal4	UAS-pll-IRb	Mef2-Gal4_X_UAS-pll-IRb	DCV	A	5	20	0
Mef2-Gal4	UAS-pll-IRb	Mef2-Gal4_X_UAS-pll-IRb	DCV	A	6	6	1
Mef2-Gal4	UAS-pll-IRb	Mef2-Gal4_X_UAS-pll-IRb	DCV	A	6	7	1
Mef2-Gal4	UAS-pll-IRb	Mef2-Gal4_X_UAS-pll-IRb	DCV	A	6	20	0
Mef2-Gal4	UAS-pll-IRb	Mef2-Gal4_X_UAS-pll-IRb	DCV	A	6	20	0
Mef2-Gal4	UAS-pll-IRb	Mef2-Gal4_X_UAS-pll-IRb	DCV	A	6	20	0
Mef2-Gal4	UAS-pll-IRb	Mef2-Gal4_X_UAS-pll-IRb	DCV	A	6	20	0
Mef2-Gal4	UAS-pll-IRb	Mef2-Gal4_X_UAS-pll-IRb	DCV	A	6	20	0
Mef2-Gal4	UAS-pll-IRb	Mef2-Gal4_X_UAS-pll-IRb	DCV	A	6	20	0
Mef2-Gal4	UAS-pll-IRb	Mef2-Gal4_X_UAS-pll-IRb	DCV	A	6	20	0
Mef2-Gal4	UAS-pll-IRb	Mef2-Gal4_X_UAS-pll-IRb	DCV	A	6	20	0
Mef2-Gal4	UAS-pll-IRc	Mef2-Gal4_X_UAS-pll-IRc	DCV	A	1	10	1
Mef2-Gal4	UAS-pll-IRc	Mef2-Gal4_X_UAS-pll-IRc	DCV	A	1	20	0
Mef2-Gal4	UAS-pll-IRc	Mef2-Gal4_X_UAS-pll-IRc	DCV	A	1	20	0
Mef2-Gal4	UAS-pll-IRc	Mef2-Gal4_X_UAS-pll-IRc	DCV	A	1	20	0
Mef2-Gal4	UAS-pll-IRc	Mef2-Gal4_X_UAS-pll-IRc	DCV	A	1	20	0
Mef2-Gal4	UAS-pll-IRc	Mef2-Gal4_X_UAS-pll-IRc	DCV	A	1	20	0
Mef2-Gal4	UAS-pll-IRc	Mef2-Gal4_X_UAS-pll-IRc	DCV	A	1	20	0
Mef2-Gal4	UAS-pll-IRc	Mef2-Gal4_X_UAS-pll-IRc	DCV	A	1	20	0
Mef2-Gal4	UAS-pll-IRc	Mef2-Gal4_X_UAS-pll-IRc	DCV	A	1	20	0
Mef2-Gal4	UAS-pll-IRc	Mef2-Gal4_X_UAS-pll-IRc	DCV	A	1	20	0
Mef2-Gal4	UAS-pll-IRc	Mef2-Gal4_X_UAS-pll-IRc	DCV	A	2	11	1
Mef2-Gal4	UAS-pll-IRc	Mef2-Gal4_X_UAS-pll-IRc	DCV	A	2	14	1
Mef2-Gal4	UAS-pll-IRc	Mef2-Gal4_X_UAS-pll-IRc	DCV	A	2	20	0
Mef2-Gal4	UAS-pll-IRc	Mef2-Gal4_X_UAS-pll-IRc	DCV	A	2	20	0
Mef2-Gal4	UAS-pll-IRc	Mef2-Gal4_X_UAS-pll-IRc	DCV	A	2	20	0
Mef2-Gal4	UAS-pll-IRc	Mef2-Gal4_X_UAS-pll-IRc	DCV	A	2	20	0
Mef2-Gal4	UAS-pll-IRc	Mef2-Gal4_X_UAS-pll-IRc	DCV	A	2	20	0
Mef2-Gal4	UAS-pll-IRc	Mef2-Gal4_X_UAS-pll-IRc	DCV	A	2	20	0
Mef2-Gal4	UAS-pll-IRc	Mef2-Gal4_X_UAS-pll-IRc	DCV	A	2	20	0
Mef2-Gal4	UAS-pll-IRc	Mef2-Gal4_X_UAS-pll-IRc	DCV	A	2	20	0
Mef2-Gal4	UAS-pll-IRc	Mef2-Gal4_X_UAS-pll-IRc	DCV	A	3	7	1
Mef2-Gal4	UAS-pll-IRc	Mef2-Gal4_X_UAS-pll-IRc	DCV	A	3	16	1
Mef2-Gal4	UAS-pll-IRc	Mef2-Gal4_X_UAS-pll-IRc	DCV	A	3	20	0
Mef2-Gal4	UAS-pll-IRc	Mef2-Gal4_X_UAS-pll-IRc	DCV	A	3	20	0
Mef2-Gal4	UAS-pll-IRc	Mef2-Gal4_X_UAS-pll-IRc	DCV	A	3	20	0
Mef2-Gal4	UAS-pll-IRc	Mef2-Gal4_X_UAS-pll-IRc	DCV	A	3	20	0
Mef2-Gal4	UAS-pll-IRc	Mef2-Gal4_X_UAS-pll-IRc	DCV	A	3	20	0
Mef2-Gal4	UAS-pll-IRc	Mef2-Gal4_X_UAS-pll-IRc	DCV	A	3	20	0
Mef2-Gal4	UAS-pll-IRc	Mef2-Gal4_X_UAS-pll-IRc	DCV	A	3	20	0
Mef2-Gal4	UAS-pll-IRc	Mef2-Gal4_X_UAS-pll-IRc	DCV	A	3	20	0
Mef2-Gal4	UAS-pll-IRc	Mef2-Gal4_X_UAS-pll-IRc	DCV	A	4	6	1
Mef2-Gal4	UAS-pll-IRc	Mef2-Gal4_X_UAS-pll-IRc	DCV	A	4	7	1
Mef2-Gal4	UAS-pll-IRc	Mef2-Gal4_X_UAS-pll-IRc	DCV	A	4	12	1
Mef2-Gal4	UAS-pll-IRc	Mef2-Gal4_X_UAS-pll-IRc	DCV	A	4	17	1
Mef2-Gal4	UAS-pll-IRc	Mef2-Gal4_X_UAS-pll-IRc	DCV	A	4	20	0
Mef2-Gal4	UAS-pll-IRc	Mef2-Gal4_X_UAS-pll-IRc	DCV	A	4	20	0
Mef2-Gal4	UAS-pll-IRc	Mef2-Gal4_X_UAS-pll-IRc	DCV	A	4	20	0
Mef2-Gal4	UAS-pll-IRc	Mef2-Gal4_X_UAS-pll-IRc	DCV	A	4	20	0
Mef2-Gal4	UAS-pll-IRc	Mef2-Gal4_X_UAS-pll-IRc	DCV	A	4	20	0
Mef2-Gal4	UAS-pll-IRc	Mef2-Gal4_X_UAS-pll-IRc	DCV	A	4	20	0
Mef2-Gal4	UAS-pll-IRc	Mef2-Gal4_X_UAS-pll-IRc	DCV	A	5	5	1
Mef2-Gal4	UAS-pll-IRc	Mef2-Gal4_X_UAS-pll-IRc	DCV	A	5	10	1
Mef2-Gal4	UAS-pll-IRc	Mef2-Gal4_X_UAS-pll-IRc	DCV	A	5	13	1
Mef2-Gal4	UAS-pll-IRc	Mef2-Gal4_X_UAS-pll-IRc	DCV	A	5	20	0
Mef2-Gal4	UAS-pll-IRc	Mef2-Gal4_X_UAS-pll-IRc	DCV	A	5	20	0
Mef2-Gal4	UAS-pll-IRc	Mef2-Gal4_X_UAS-pll-IRc	DCV	A	5	20	0
Mef2-Gal4	UAS-pll-IRc	Mef2-Gal4_X_UAS-pll-IRc	DCV	A	5	20	0
Mef2-Gal4	UAS-pll-IRc	Mef2-Gal4_X_UAS-pll-IRc	DCV	A	5	20	0
Mef2-Gal4	UAS-pll-IRc	Mef2-Gal4_X_UAS-pll-IRc	DCV	A	5	20	0
Mef2-Gal4	UAS-pll-IRc	Mef2-Gal4_X_UAS-pll-IRc	DCV	A	5	20	0
Mef2-Gal4	UAS-pll-IRc	Mef2-Gal4_X_UAS-pll-IRc	DCV	A	6	8	1
Mef2-Gal4	UAS-pll-IRc	Mef2-Gal4_X_UAS-pll-IRc	DCV	A	6	18	1
Mef2-Gal4	UAS-pll-IRc	Mef2-Gal4_X_UAS-pll-IRc	DCV	A	6	18	1
Mef2-Gal4	UAS-pll-IRc	Mef2-Gal4_X_UAS-pll-IRc	DCV	A	6	20	0
Mef2-Gal4	UAS-pll-IRc	Mef2-Gal4_X_UAS-pll-IRc	DCV	A	6	20	0
Mef2-Gal4	UAS-pll-IRc	Mef2-Gal4_X_UAS-pll-IRc	DCV	A	6	20	0
Mef2-Gal4	UAS-pll-IRc	Mef2-Gal4_X_UAS-pll-IRc	DCV	A	6	20	0
Mef2-Gal4	UAS-pll-IRc	Mef2-Gal4_X_UAS-pll-IRc	DCV	A	6	20	0
Mef2-Gal4	UAS-pll-IRc	Mef2-Gal4_X_UAS-pll-IRc	DCV	A	6	20	0
Mef2-Gal4	UAS-pll-IRc	Mef2-Gal4_X_UAS-pll-IRc	DCV	A	6	20	0
Mef2-Gal4	UAS-pll-IRa	Mef2-Gal4_X_UAS-pll-IRa	Mock	A	1	20	0
Mef2-Gal4	UAS-pll-IRa	Mef2-Gal4_X_UAS-pll-IRa	Mock	A	1	20	0
Mef2-Gal4	UAS-pll-IRa	Mef2-Gal4_X_UAS-pll-IRa	Mock	A	1	20	0
Mef2-Gal4	UAS-pll-IRa	Mef2-Gal4_X_UAS-pll-IRa	Mock	A	1	20	0
Mef2-Gal4	UAS-pll-IRa	Mef2-Gal4_X_UAS-pll-IRa	Mock	A	1	20	0
Mef2-Gal4	UAS-pll-IRa	Mef2-Gal4_X_UAS-pll-IRa	Mock	A	1	20	0
Mef2-Gal4	UAS-pll-IRa	Mef2-Gal4_X_UAS-pll-IRa	Mock	A	1	20	0
Mef2-Gal4	UAS-pll-IRa	Mef2-Gal4_X_UAS-pll-IRa	Mock	A	1	20	0
Mef2-Gal4	UAS-pll-IRa	Mef2-Gal4_X_UAS-pll-IRa	Mock	A	1	20	0
Mef2-Gal4	UAS-pll-IRa	Mef2-Gal4_X_UAS-pll-IRa	Mock	A	1	20	0
Mef2-Gal4	UAS-pll-IRa	Mef2-Gal4_X_UAS-pll-IRa	Mock	A	2	15	1
Mef2-Gal4	UAS-pll-IRa	Mef2-Gal4_X_UAS-pll-IRa	Mock	A	2	20	0
Mef2-Gal4	UAS-pll-IRa	Mef2-Gal4_X_UAS-pll-IRa	Mock	A	2	20	0
Mef2-Gal4	UAS-pll-IRa	Mef2-Gal4_X_UAS-pll-IRa	Mock	A	2	20	0
Mef2-Gal4	UAS-pll-IRa	Mef2-Gal4_X_UAS-pll-IRa	Mock	A	2	20	0
Mef2-Gal4	UAS-pll-IRa	Mef2-Gal4_X_UAS-pll-IRa	Mock	A	2	20	0
Mef2-Gal4	UAS-pll-IRa	Mef2-Gal4_X_UAS-pll-IRa	Mock	A	2	20	0
Mef2-Gal4	UAS-pll-IRa	Mef2-Gal4_X_UAS-pll-IRa	Mock	A	2	20	0
Mef2-Gal4	UAS-pll-IRa	Mef2-Gal4_X_UAS-pll-IRa	Mock	A	2	20	0
Mef2-Gal4	UAS-pll-IRa	Mef2-Gal4_X_UAS-pll-IRa	Mock	A	2	20	0
Mef2-Gal4	UAS-pll-IRa	Mef2-Gal4_X_UAS-pll-IRa	Mock	A	3	20	0
Mef2-Gal4	UAS-pll-IRa	Mef2-Gal4_X_UAS-pll-IRa	Mock	A	3	20	0
Mef2-Gal4	UAS-pll-IRa	Mef2-Gal4_X_UAS-pll-IRa	Mock	A	3	20	0
Mef2-Gal4	UAS-pll-IRa	Mef2-Gal4_X_UAS-pll-IRa	Mock	A	3	20	0
Mef2-Gal4	UAS-pll-IRa	Mef2-Gal4_X_UAS-pll-IRa	Mock	A	3	20	0
Mef2-Gal4	UAS-pll-IRa	Mef2-Gal4_X_UAS-pll-IRa	Mock	A	3	20	0
Mef2-Gal4	UAS-pll-IRa	Mef2-Gal4_X_UAS-pll-IRa	Mock	A	3	20	0
Mef2-Gal4	UAS-pll-IRa	Mef2-Gal4_X_UAS-pll-IRa	Mock	A	3	20	0
Mef2-Gal4	UAS-pll-IRa	Mef2-Gal4_X_UAS-pll-IRa	Mock	A	3	20	0
Mef2-Gal4	UAS-pll-IRa	Mef2-Gal4_X_UAS-pll-IRa	Mock	A	3	20	0
Mef2-Gal4	UAS-pll-IRa	Mef2-Gal4_X_UAS-pll-IRa	Mock	A	4	20	0
Mef2-Gal4	UAS-pll-IRa	Mef2-Gal4_X_UAS-pll-IRa	Mock	A	4	20	0
Mef2-Gal4	UAS-pll-IRa	Mef2-Gal4_X_UAS-pll-IRa	Mock	A	4	20	0
Mef2-Gal4	UAS-pll-IRa	Mef2-Gal4_X_UAS-pll-IRa	Mock	A	4	20	0
Mef2-Gal4	UAS-pll-IRa	Mef2-Gal4_X_UAS-pll-IRa	Mock	A	4	20	0
Mef2-Gal4	UAS-pll-IRa	Mef2-Gal4_X_UAS-pll-IRa	Mock	A	4	20	0
Mef2-Gal4	UAS-pll-IRa	Mef2-Gal4_X_UAS-pll-IRa	Mock	A	4	20	0
Mef2-Gal4	UAS-pll-IRa	Mef2-Gal4_X_UAS-pll-IRa	Mock	A	4	20	0
Mef2-Gal4	UAS-pll-IRa	Mef2-Gal4_X_UAS-pll-IRa	Mock	A	4	20	0
Mef2-Gal4	UAS-pll-IRa	Mef2-Gal4_X_UAS-pll-IRa	Mock	A	4	20	0
Mef2-Gal4	UAS-pll-IRa	Mef2-Gal4_X_UAS-pll-IRa	Mock	A	5	20	0
Mef2-Gal4	UAS-pll-IRa	Mef2-Gal4_X_UAS-pll-IRa	Mock	A	5	20	0
Mef2-Gal4	UAS-pll-IRa	Mef2-Gal4_X_UAS-pll-IRa	Mock	A	5	20	0
Mef2-Gal4	UAS-pll-IRa	Mef2-Gal4_X_UAS-pll-IRa	Mock	A	5	20	0
Mef2-Gal4	UAS-pll-IRa	Mef2-Gal4_X_UAS-pll-IRa	Mock	A	5	20	0
Mef2-Gal4	UAS-pll-IRa	Mef2-Gal4_X_UAS-pll-IRa	Mock	A	5	20	0
Mef2-Gal4	UAS-pll-IRa	Mef2-Gal4_X_UAS-pll-IRa	Mock	A	5	20	0
Mef2-Gal4	UAS-pll-IRa	Mef2-Gal4_X_UAS-pll-IRa	Mock	A	5	20	0
Mef2-Gal4	UAS-pll-IRa	Mef2-Gal4_X_UAS-pll-IRa	Mock	A	5	20	0
Mef2-Gal4	UAS-pll-IRa	Mef2-Gal4_X_UAS-pll-IRa	Mock	A	5	20	0
Mef2-Gal4	UAS-pll-IRa	Mef2-Gal4_X_UAS-pll-IRa	Mock	A	6	20	0
Mef2-Gal4	UAS-pll-IRa	Mef2-Gal4_X_UAS-pll-IRa	Mock	A	6	20	0
Mef2-Gal4	UAS-pll-IRa	Mef2-Gal4_X_UAS-pll-IRa	Mock	A	6	20	0
Mef2-Gal4	UAS-pll-IRa	Mef2-Gal4_X_UAS-pll-IRa	Mock	A	6	20	0
Mef2-Gal4	UAS-pll-IRa	Mef2-Gal4_X_UAS-pll-IRa	Mock	A	6	20	0
Mef2-Gal4	UAS-pll-IRa	Mef2-Gal4_X_UAS-pll-IRa	Mock	A	6	20	0
Mef2-Gal4	UAS-pll-IRa	Mef2-Gal4_X_UAS-pll-IRa	Mock	A	6	20	0
Mef2-Gal4	UAS-pll-IRa	Mef2-Gal4_X_UAS-pll-IRa	Mock	A	6	20	0
Mef2-Gal4	UAS-pll-IRa	Mef2-Gal4_X_UAS-pll-IRa	Mock	A	6	20	0
Mef2-Gal4	UAS-pll-IRa	Mef2-Gal4_X_UAS-pll-IRa	Mock	A	6	20	0
Mef2-Gal4	RNAi-mCherry	Mef2-Gal4_X_RNAi-mCherry	Mock	A	1	20	0
Mef2-Gal4	RNAi-mCherry	Mef2-Gal4_X_RNAi-mCherry	Mock	A	1	20	0
Mef2-Gal4	RNAi-mCherry	Mef2-Gal4_X_RNAi-mCherry	Mock	A	1	20	0
Mef2-Gal4	RNAi-mCherry	Mef2-Gal4_X_RNAi-mCherry	Mock	A	1	20	0
Mef2-Gal4	RNAi-mCherry	Mef2-Gal4_X_RNAi-mCherry	Mock	A	1	20	0
Mef2-Gal4	RNAi-mCherry	Mef2-Gal4_X_RNAi-mCherry	Mock	A	1	20	0
Mef2-Gal4	RNAi-mCherry	Mef2-Gal4_X_RNAi-mCherry	Mock	A	1	20	0
Mef2-Gal4	RNAi-mCherry	Mef2-Gal4_X_RNAi-mCherry	Mock	A	1	20	0
Mef2-Gal4	RNAi-mCherry	Mef2-Gal4_X_RNAi-mCherry	Mock	A	1	20	0
Mef2-Gal4	RNAi-mCherry	Mef2-Gal4_X_RNAi-mCherry	Mock	A	1	20	0
Mef2-Gal4	RNAi-mCherry	Mef2-Gal4_X_RNAi-mCherry	Mock	A	2	20	0
Mef2-Gal4	RNAi-mCherry	Mef2-Gal4_X_RNAi-mCherry	Mock	A	2	20	0
Mef2-Gal4	RNAi-mCherry	Mef2-Gal4_X_RNAi-mCherry	Mock	A	2	20	0
Mef2-Gal4	RNAi-mCherry	Mef2-Gal4_X_RNAi-mCherry	Mock	A	2	20	0
Mef2-Gal4	RNAi-mCherry	Mef2-Gal4_X_RNAi-mCherry	Mock	A	2	20	0
Mef2-Gal4	RNAi-mCherry	Mef2-Gal4_X_RNAi-mCherry	Mock	A	2	20	0
Mef2-Gal4	RNAi-mCherry	Mef2-Gal4_X_RNAi-mCherry	Mock	A	2	20	0
Mef2-Gal4	RNAi-mCherry	Mef2-Gal4_X_RNAi-mCherry	Mock	A	2	20	0
Mef2-Gal4	RNAi-mCherry	Mef2-Gal4_X_RNAi-mCherry	Mock	A	2	20	0
Mef2-Gal4	RNAi-mCherry	Mef2-Gal4_X_RNAi-mCherry	Mock	A	2	20	0
Mef2-Gal4	RNAi-mCherry	Mef2-Gal4_X_RNAi-mCherry	Mock	A	3	20	0
Mef2-Gal4	RNAi-mCherry	Mef2-Gal4_X_RNAi-mCherry	Mock	A	3	20	0
Mef2-Gal4	RNAi-mCherry	Mef2-Gal4_X_RNAi-mCherry	Mock	A	3	20	0
Mef2-Gal4	RNAi-mCherry	Mef2-Gal4_X_RNAi-mCherry	Mock	A	3	20	0
Mef2-Gal4	RNAi-mCherry	Mef2-Gal4_X_RNAi-mCherry	Mock	A	3	20	0
Mef2-Gal4	RNAi-mCherry	Mef2-Gal4_X_RNAi-mCherry	Mock	A	3	20	0
Mef2-Gal4	RNAi-mCherry	Mef2-Gal4_X_RNAi-mCherry	Mock	A	3	20	0
Mef2-Gal4	RNAi-mCherry	Mef2-Gal4_X_RNAi-mCherry	Mock	A	3	20	0
Mef2-Gal4	RNAi-mCherry	Mef2-Gal4_X_RNAi-mCherry	Mock	A	3	20	0
Mef2-Gal4	RNAi-mCherry	Mef2-Gal4_X_RNAi-mCherry	Mock	A	3	20	0
Mef2-Gal4	RNAi-mCherry	Mef2-Gal4_X_RNAi-mCherry	Mock	A	4	20	0
Mef2-Gal4	RNAi-mCherry	Mef2-Gal4_X_RNAi-mCherry	Mock	A	4	20	0
Mef2-Gal4	RNAi-mCherry	Mef2-Gal4_X_RNAi-mCherry	Mock	A	4	20	0
Mef2-Gal4	RNAi-mCherry	Mef2-Gal4_X_RNAi-mCherry	Mock	A	4	20	0
Mef2-Gal4	RNAi-mCherry	Mef2-Gal4_X_RNAi-mCherry	Mock	A	4	20	0
Mef2-Gal4	RNAi-mCherry	Mef2-Gal4_X_RNAi-mCherry	Mock	A	4	20	0
Mef2-Gal4	RNAi-mCherry	Mef2-Gal4_X_RNAi-mCherry	Mock	A	4	20	0
Mef2-Gal4	RNAi-mCherry	Mef2-Gal4_X_RNAi-mCherry	Mock	A	4	20	0
Mef2-Gal4	RNAi-mCherry	Mef2-Gal4_X_RNAi-mCherry	Mock	A	4	20	0
Mef2-Gal4	RNAi-mCherry	Mef2-Gal4_X_RNAi-mCherry	Mock	A	4	20	0
Mef2-Gal4	RNAi-mCherry	Mef2-Gal4_X_RNAi-mCherry	Mock	A	5	20	0
Mef2-Gal4	RNAi-mCherry	Mef2-Gal4_X_RNAi-mCherry	Mock	A	5	20	0
Mef2-Gal4	RNAi-mCherry	Mef2-Gal4_X_RNAi-mCherry	Mock	A	5	20	0
Mef2-Gal4	RNAi-mCherry	Mef2-Gal4_X_RNAi-mCherry	Mock	A	5	20	0
Mef2-Gal4	RNAi-mCherry	Mef2-Gal4_X_RNAi-mCherry	Mock	A	5	20	0
Mef2-Gal4	RNAi-mCherry	Mef2-Gal4_X_RNAi-mCherry	Mock	A	5	20	0
Mef2-Gal4	RNAi-mCherry	Mef2-Gal4_X_RNAi-mCherry	Mock	A	5	20	0
Mef2-Gal4	RNAi-mCherry	Mef2-Gal4_X_RNAi-mCherry	Mock	A	5	20	0
Mef2-Gal4	RNAi-mCherry	Mef2-Gal4_X_RNAi-mCherry	Mock	A	5	20	0
Mef2-Gal4	RNAi-mCherry	Mef2-Gal4_X_RNAi-mCherry	Mock	A	5	20	0
Mef2-Gal4	RNAi-mCherry	Mef2-Gal4_X_RNAi-mCherry	Mock	A	6	18	1
Mef2-Gal4	RNAi-mCherry	Mef2-Gal4_X_RNAi-mCherry	Mock	A	6	20	0
Mef2-Gal4	RNAi-mCherry	Mef2-Gal4_X_RNAi-mCherry	Mock	A	6	20	0
Mef2-Gal4	RNAi-mCherry	Mef2-Gal4_X_RNAi-mCherry	Mock	A	6	20	0
Mef2-Gal4	RNAi-mCherry	Mef2-Gal4_X_RNAi-mCherry	Mock	A	6	20	0
Mef2-Gal4	RNAi-mCherry	Mef2-Gal4_X_RNAi-mCherry	Mock	A	6	20	0
Mef2-Gal4	RNAi-mCherry	Mef2-Gal4_X_RNAi-mCherry	Mock	A	6	20	0
Mef2-Gal4	RNAi-mCherry	Mef2-Gal4_X_RNAi-mCherry	Mock	A	6	20	0
Mef2-Gal4	RNAi-mCherry	Mef2-Gal4_X_RNAi-mCherry	Mock	A	6	20	0
Mef2-Gal4	RNAi-mCherry	Mef2-Gal4_X_RNAi-mCherry	Mock	A	6	20	0
Mef2-Gal4	UAS-pll-IRb	Mef2-Gal4_X_UAS-pll-IRb	Mock	A	1	20	1
Mef2-Gal4	UAS-pll-IRb	Mef2-Gal4_X_UAS-pll-IRb	Mock	A	1	20	0
Mef2-Gal4	UAS-pll-IRb	Mef2-Gal4_X_UAS-pll-IRb	Mock	A	1	20	0
Mef2-Gal4	UAS-pll-IRb	Mef2-Gal4_X_UAS-pll-IRb	Mock	A	1	20	0
Mef2-Gal4	UAS-pll-IRb	Mef2-Gal4_X_UAS-pll-IRb	Mock	A	1	20	0
Mef2-Gal4	UAS-pll-IRb	Mef2-Gal4_X_UAS-pll-IRb	Mock	A	1	20	0
Mef2-Gal4	UAS-pll-IRb	Mef2-Gal4_X_UAS-pll-IRb	Mock	A	1	20	0
Mef2-Gal4	UAS-pll-IRb	Mef2-Gal4_X_UAS-pll-IRb	Mock	A	1	20	0
Mef2-Gal4	UAS-pll-IRb	Mef2-Gal4_X_UAS-pll-IRb	Mock	A	1	20	0
Mef2-Gal4	UAS-pll-IRb	Mef2-Gal4_X_UAS-pll-IRb	Mock	A	1	20	0
Mef2-Gal4	UAS-pll-IRb	Mef2-Gal4_X_UAS-pll-IRb	Mock	A	2	20	0
Mef2-Gal4	UAS-pll-IRb	Mef2-Gal4_X_UAS-pll-IRb	Mock	A	2	20	0
Mef2-Gal4	UAS-pll-IRb	Mef2-Gal4_X_UAS-pll-IRb	Mock	A	2	20	0
Mef2-Gal4	UAS-pll-IRb	Mef2-Gal4_X_UAS-pll-IRb	Mock	A	2	20	0
Mef2-Gal4	UAS-pll-IRb	Mef2-Gal4_X_UAS-pll-IRb	Mock	A	2	20	0
Mef2-Gal4	UAS-pll-IRb	Mef2-Gal4_X_UAS-pll-IRb	Mock	A	2	20	0
Mef2-Gal4	UAS-pll-IRb	Mef2-Gal4_X_UAS-pll-IRb	Mock	A	2	20	0
Mef2-Gal4	UAS-pll-IRb	Mef2-Gal4_X_UAS-pll-IRb	Mock	A	2	20	0
Mef2-Gal4	UAS-pll-IRb	Mef2-Gal4_X_UAS-pll-IRb	Mock	A	2	20	0
Mef2-Gal4	UAS-pll-IRb	Mef2-Gal4_X_UAS-pll-IRb	Mock	A	2	20	0
Mef2-Gal4	UAS-pll-IRb	Mef2-Gal4_X_UAS-pll-IRb	Mock	A	3	20	0
Mef2-Gal4	UAS-pll-IRb	Mef2-Gal4_X_UAS-pll-IRb	Mock	A	3	20	0
Mef2-Gal4	UAS-pll-IRb	Mef2-Gal4_X_UAS-pll-IRb	Mock	A	3	20	0
Mef2-Gal4	UAS-pll-IRb	Mef2-Gal4_X_UAS-pll-IRb	Mock	A	3	20	0
Mef2-Gal4	UAS-pll-IRb	Mef2-Gal4_X_UAS-pll-IRb	Mock	A	3	20	0
Mef2-Gal4	UAS-pll-IRb	Mef2-Gal4_X_UAS-pll-IRb	Mock	A	3	20	0
Mef2-Gal4	UAS-pll-IRb	Mef2-Gal4_X_UAS-pll-IRb	Mock	A	3	20	0
Mef2-Gal4	UAS-pll-IRb	Mef2-Gal4_X_UAS-pll-IRb	Mock	A	3	20	0
Mef2-Gal4	UAS-pll-IRb	Mef2-Gal4_X_UAS-pll-IRb	Mock	A	3	20	0
Mef2-Gal4	UAS-pll-IRb	Mef2-Gal4_X_UAS-pll-IRb	Mock	A	3	20	0
Mef2-Gal4	UAS-pll-IRb	Mef2-Gal4_X_UAS-pll-IRb	Mock	A	4	20	0
Mef2-Gal4	UAS-pll-IRb	Mef2-Gal4_X_UAS-pll-IRb	Mock	A	4	20	0
Mef2-Gal4	UAS-pll-IRb	Mef2-Gal4_X_UAS-pll-IRb	Mock	A	4	20	0
Mef2-Gal4	UAS-pll-IRb	Mef2-Gal4_X_UAS-pll-IRb	Mock	A	4	20	0
Mef2-Gal4	UAS-pll-IRb	Mef2-Gal4_X_UAS-pll-IRb	Mock	A	4	20	0
Mef2-Gal4	UAS-pll-IRb	Mef2-Gal4_X_UAS-pll-IRb	Mock	A	4	20	0
Mef2-Gal4	UAS-pll-IRb	Mef2-Gal4_X_UAS-pll-IRb	Mock	A	4	20	0
Mef2-Gal4	UAS-pll-IRb	Mef2-Gal4_X_UAS-pll-IRb	Mock	A	4	20	0
Mef2-Gal4	UAS-pll-IRb	Mef2-Gal4_X_UAS-pll-IRb	Mock	A	4	20	0
Mef2-Gal4	UAS-pll-IRb	Mef2-Gal4_X_UAS-pll-IRb	Mock	A	4	20	0
Mef2-Gal4	UAS-pll-IRb	Mef2-Gal4_X_UAS-pll-IRb	Mock	A	5	20	0
Mef2-Gal4	UAS-pll-IRb	Mef2-Gal4_X_UAS-pll-IRb	Mock	A	5	20	0
Mef2-Gal4	UAS-pll-IRb	Mef2-Gal4_X_UAS-pll-IRb	Mock	A	5	20	0
Mef2-Gal4	UAS-pll-IRb	Mef2-Gal4_X_UAS-pll-IRb	Mock	A	5	20	0
Mef2-Gal4	UAS-pll-IRb	Mef2-Gal4_X_UAS-pll-IRb	Mock	A	5	20	0
Mef2-Gal4	UAS-pll-IRb	Mef2-Gal4_X_UAS-pll-IRb	Mock	A	5	20	0
Mef2-Gal4	UAS-pll-IRb	Mef2-Gal4_X_UAS-pll-IRb	Mock	A	5	20	0
Mef2-Gal4	UAS-pll-IRb	Mef2-Gal4_X_UAS-pll-IRb	Mock	A	5	20	0
Mef2-Gal4	UAS-pll-IRb	Mef2-Gal4_X_UAS-pll-IRb	Mock	A	5	20	0
Mef2-Gal4	UAS-pll-IRb	Mef2-Gal4_X_UAS-pll-IRb	Mock	A	5	20	0
Mef2-Gal4	UAS-pll-IRb	Mef2-Gal4_X_UAS-pll-IRb	Mock	A	6	20	0
Mef2-Gal4	UAS-pll-IRb	Mef2-Gal4_X_UAS-pll-IRb	Mock	A	6	20	0
Mef2-Gal4	UAS-pll-IRb	Mef2-Gal4_X_UAS-pll-IRb	Mock	A	6	20	0
Mef2-Gal4	UAS-pll-IRb	Mef2-Gal4_X_UAS-pll-IRb	Mock	A	6	20	0
Mef2-Gal4	UAS-pll-IRb	Mef2-Gal4_X_UAS-pll-IRb	Mock	A	6	20	0
Mef2-Gal4	UAS-pll-IRb	Mef2-Gal4_X_UAS-pll-IRb	Mock	A	6	20	0
Mef2-Gal4	UAS-pll-IRb	Mef2-Gal4_X_UAS-pll-IRb	Mock	A	6	20	0
Mef2-Gal4	UAS-pll-IRb	Mef2-Gal4_X_UAS-pll-IRb	Mock	A	6	20	0
Mef2-Gal4	UAS-pll-IRb	Mef2-Gal4_X_UAS-pll-IRb	Mock	A	6	20	0
Mef2-Gal4	UAS-pll-IRb	Mef2-Gal4_X_UAS-pll-IRb	Mock	A	6	20	0
Mef2-Gal4	UAS-pll-IRc	Mef2-Gal4_X_UAS-pll-IRc	Mock	A	1	20	0
Mef2-Gal4	UAS-pll-IRc	Mef2-Gal4_X_UAS-pll-IRc	Mock	A	1	20	0
Mef2-Gal4	UAS-pll-IRc	Mef2-Gal4_X_UAS-pll-IRc	Mock	A	1	20	0
Mef2-Gal4	UAS-pll-IRc	Mef2-Gal4_X_UAS-pll-IRc	Mock	A	1	20	0
Mef2-Gal4	UAS-pll-IRc	Mef2-Gal4_X_UAS-pll-IRc	Mock	A	1	20	0
Mef2-Gal4	UAS-pll-IRc	Mef2-Gal4_X_UAS-pll-IRc	Mock	A	1	20	0
Mef2-Gal4	UAS-pll-IRc	Mef2-Gal4_X_UAS-pll-IRc	Mock	A	1	20	0
Mef2-Gal4	UAS-pll-IRc	Mef2-Gal4_X_UAS-pll-IRc	Mock	A	1	20	0
Mef2-Gal4	UAS-pll-IRc	Mef2-Gal4_X_UAS-pll-IRc	Mock	A	1	20	0
Mef2-Gal4	UAS-pll-IRc	Mef2-Gal4_X_UAS-pll-IRc	Mock	A	1	20	0
Mef2-Gal4	UAS-pll-IRc	Mef2-Gal4_X_UAS-pll-IRc	Mock	A	2	20	0
Mef2-Gal4	UAS-pll-IRc	Mef2-Gal4_X_UAS-pll-IRc	Mock	A	2	20	0
Mef2-Gal4	UAS-pll-IRc	Mef2-Gal4_X_UAS-pll-IRc	Mock	A	2	20	0
Mef2-Gal4	UAS-pll-IRc	Mef2-Gal4_X_UAS-pll-IRc	Mock	A	2	20	0
Mef2-Gal4	UAS-pll-IRc	Mef2-Gal4_X_UAS-pll-IRc	Mock	A	2	20	0
Mef2-Gal4	UAS-pll-IRc	Mef2-Gal4_X_UAS-pll-IRc	Mock	A	2	20	0
Mef2-Gal4	UAS-pll-IRc	Mef2-Gal4_X_UAS-pll-IRc	Mock	A	2	20	0
Mef2-Gal4	UAS-pll-IRc	Mef2-Gal4_X_UAS-pll-IRc	Mock	A	2	20	0
Mef2-Gal4	UAS-pll-IRc	Mef2-Gal4_X_UAS-pll-IRc	Mock	A	2	20	0
Mef2-Gal4	UAS-pll-IRc	Mef2-Gal4_X_UAS-pll-IRc	Mock	A	2	20	0
Mef2-Gal4	UAS-pll-IRc	Mef2-Gal4_X_UAS-pll-IRc	Mock	A	3	20	0
Mef2-Gal4	UAS-pll-IRc	Mef2-Gal4_X_UAS-pll-IRc	Mock	A	3	20	0
Mef2-Gal4	UAS-pll-IRc	Mef2-Gal4_X_UAS-pll-IRc	Mock	A	3	20	0
Mef2-Gal4	UAS-pll-IRc	Mef2-Gal4_X_UAS-pll-IRc	Mock	A	3	20	0
Mef2-Gal4	UAS-pll-IRc	Mef2-Gal4_X_UAS-pll-IRc	Mock	A	3	20	0
Mef2-Gal4	UAS-pll-IRc	Mef2-Gal4_X_UAS-pll-IRc	Mock	A	3	20	0
Mef2-Gal4	UAS-pll-IRc	Mef2-Gal4_X_UAS-pll-IRc	Mock	A	3	20	0
Mef2-Gal4	UAS-pll-IRc	Mef2-Gal4_X_UAS-pll-IRc	Mock	A	3	20	0
Mef2-Gal4	UAS-pll-IRc	Mef2-Gal4_X_UAS-pll-IRc	Mock	A	3	20	0
Mef2-Gal4	UAS-pll-IRc	Mef2-Gal4_X_UAS-pll-IRc	Mock	A	3	20	0
Mef2-Gal4	UAS-pll-IRc	Mef2-Gal4_X_UAS-pll-IRc	Mock	A	4	20	0
Mef2-Gal4	UAS-pll-IRc	Mef2-Gal4_X_UAS-pll-IRc	Mock	A	4	20	0
Mef2-Gal4	UAS-pll-IRc	Mef2-Gal4_X_UAS-pll-IRc	Mock	A	4	20	0
Mef2-Gal4	UAS-pll-IRc	Mef2-Gal4_X_UAS-pll-IRc	Mock	A	4	20	0
Mef2-Gal4	UAS-pll-IRc	Mef2-Gal4_X_UAS-pll-IRc	Mock	A	4	20	0
Mef2-Gal4	UAS-pll-IRc	Mef2-Gal4_X_UAS-pll-IRc	Mock	A	4	20	0
Mef2-Gal4	UAS-pll-IRc	Mef2-Gal4_X_UAS-pll-IRc	Mock	A	4	20	0
Mef2-Gal4	UAS-pll-IRc	Mef2-Gal4_X_UAS-pll-IRc	Mock	A	4	20	0
Mef2-Gal4	UAS-pll-IRc	Mef2-Gal4_X_UAS-pll-IRc	Mock	A	4	20	0
Mef2-Gal4	UAS-pll-IRc	Mef2-Gal4_X_UAS-pll-IRc	Mock	A	4	20	0
Mef2-Gal4	UAS-pll-IRc	Mef2-Gal4_X_UAS-pll-IRc	Mock	A	5	10	1
Mef2-Gal4	UAS-pll-IRc	Mef2-Gal4_X_UAS-pll-IRc	Mock	A	5	20	0
Mef2-Gal4	UAS-pll-IRc	Mef2-Gal4_X_UAS-pll-IRc	Mock	A	5	20	0
Mef2-Gal4	UAS-pll-IRc	Mef2-Gal4_X_UAS-pll-IRc	Mock	A	5	20	0
Mef2-Gal4	UAS-pll-IRc	Mef2-Gal4_X_UAS-pll-IRc	Mock	A	5	20	0
Mef2-Gal4	UAS-pll-IRc	Mef2-Gal4_X_UAS-pll-IRc	Mock	A	5	20	0
Mef2-Gal4	UAS-pll-IRc	Mef2-Gal4_X_UAS-pll-IRc	Mock	A	5	20	0
Mef2-Gal4	UAS-pll-IRc	Mef2-Gal4_X_UAS-pll-IRc	Mock	A	5	20	0
Mef2-Gal4	UAS-pll-IRc	Mef2-Gal4_X_UAS-pll-IRc	Mock	A	5	20	0
Mef2-Gal4	UAS-pll-IRc	Mef2-Gal4_X_UAS-pll-IRc	Mock	A	5	20	0
Mef2-Gal4	UAS-pll-IRc	Mef2-Gal4_X_UAS-pll-IRc	Mock	A	6	20	0
Mef2-Gal4	UAS-pll-IRc	Mef2-Gal4_X_UAS-pll-IRc	Mock	A	6	20	0
Mef2-Gal4	UAS-pll-IRc	Mef2-Gal4_X_UAS-pll-IRc	Mock	A	6	20	0
Mef2-Gal4	UAS-pll-IRc	Mef2-Gal4_X_UAS-pll-IRc	Mock	A	6	20	0
Mef2-Gal4	UAS-pll-IRc	Mef2-Gal4_X_UAS-pll-IRc	Mock	A	6	20	0
Mef2-Gal4	UAS-pll-IRc	Mef2-Gal4_X_UAS-pll-IRc	Mock	A	6	20	0
Mef2-Gal4	UAS-pll-IRc	Mef2-Gal4_X_UAS-pll-IRc	Mock	A	6	20	0
Mef2-Gal4	UAS-pll-IRc	Mef2-Gal4_X_UAS-pll-IRc	Mock	A	6	20	0
Mef2-Gal4	UAS-pll-IRc	Mef2-Gal4_X_UAS-pll-IRc	Mock	A	6	20	0
Mef2-Gal4	UAS-pll-IRc	Mef2-Gal4_X_UAS-pll-IRc	Mock	A	6	20	0
Mef2-Gal4	UAS-pll-IRa	Mef2-Gal4_X_UAS-pll-IRa	DCV	B	1	5	1
Mef2-Gal4	UAS-pll-IRa	Mef2-Gal4_X_UAS-pll-IRa	DCV	B	1	6	1
Mef2-Gal4	UAS-pll-IRa	Mef2-Gal4_X_UAS-pll-IRa	DCV	B	1	6	1
Mef2-Gal4	UAS-pll-IRa	Mef2-Gal4_X_UAS-pll-IRa	DCV	B	1	11	1
Mef2-Gal4	UAS-pll-IRa	Mef2-Gal4_X_UAS-pll-IRa	DCV	B	1	12	1
Mef2-Gal4	UAS-pll-IRa	Mef2-Gal4_X_UAS-pll-IRa	DCV	B	1	20	0
Mef2-Gal4	UAS-pll-IRa	Mef2-Gal4_X_UAS-pll-IRa	DCV	B	1	20	0
Mef2-Gal4	UAS-pll-IRa	Mef2-Gal4_X_UAS-pll-IRa	DCV	B	1	20	0
Mef2-Gal4	UAS-pll-IRa	Mef2-Gal4_X_UAS-pll-IRa	DCV	B	1	20	0
Mef2-Gal4	UAS-pll-IRa	Mef2-Gal4_X_UAS-pll-IRa	DCV	B	1	20	0
Mef2-Gal4	UAS-pll-IRa	Mef2-Gal4_X_UAS-pll-IRa	DCV	B	2	6	1
Mef2-Gal4	UAS-pll-IRa	Mef2-Gal4_X_UAS-pll-IRa	DCV	B	2	9	1
Mef2-Gal4	UAS-pll-IRa	Mef2-Gal4_X_UAS-pll-IRa	DCV	B	2	11	1
Mef2-Gal4	UAS-pll-IRa	Mef2-Gal4_X_UAS-pll-IRa	DCV	B	2	11	1
Mef2-Gal4	UAS-pll-IRa	Mef2-Gal4_X_UAS-pll-IRa	DCV	B	2	20	0
Mef2-Gal4	UAS-pll-IRa	Mef2-Gal4_X_UAS-pll-IRa	DCV	B	2	20	0
Mef2-Gal4	UAS-pll-IRa	Mef2-Gal4_X_UAS-pll-IRa	DCV	B	2	20	0
Mef2-Gal4	UAS-pll-IRa	Mef2-Gal4_X_UAS-pll-IRa	DCV	B	2	20	0
Mef2-Gal4	UAS-pll-IRa	Mef2-Gal4_X_UAS-pll-IRa	DCV	B	2	20	0
Mef2-Gal4	UAS-pll-IRa	Mef2-Gal4_X_UAS-pll-IRa	DCV	B	2	20	0
Mef2-Gal4	UAS-pll-IRa	Mef2-Gal4_X_UAS-pll-IRa	DCV	B	3	10	1
Mef2-Gal4	UAS-pll-IRa	Mef2-Gal4_X_UAS-pll-IRa	DCV	B	3	20	0
Mef2-Gal4	UAS-pll-IRa	Mef2-Gal4_X_UAS-pll-IRa	DCV	B	3	20	0
Mef2-Gal4	UAS-pll-IRa	Mef2-Gal4_X_UAS-pll-IRa	DCV	B	3	20	0
Mef2-Gal4	UAS-pll-IRa	Mef2-Gal4_X_UAS-pll-IRa	DCV	B	3	20	0
Mef2-Gal4	UAS-pll-IRa	Mef2-Gal4_X_UAS-pll-IRa	DCV	B	3	20	0
Mef2-Gal4	UAS-pll-IRa	Mef2-Gal4_X_UAS-pll-IRa	DCV	B	3	20	0
Mef2-Gal4	UAS-pll-IRa	Mef2-Gal4_X_UAS-pll-IRa	DCV	B	3	20	0
Mef2-Gal4	UAS-pll-IRa	Mef2-Gal4_X_UAS-pll-IRa	DCV	B	3	20	0
Mef2-Gal4	UAS-pll-IRa	Mef2-Gal4_X_UAS-pll-IRa	DCV	B	3	20	0
Mef2-Gal4	UAS-pll-IRa	Mef2-Gal4_X_UAS-pll-IRa	DCV	B	4	7	1
Mef2-Gal4	UAS-pll-IRa	Mef2-Gal4_X_UAS-pll-IRa	DCV	B	4	12	1
Mef2-Gal4	UAS-pll-IRa	Mef2-Gal4_X_UAS-pll-IRa	DCV	B	4	15	1
Mef2-Gal4	UAS-pll-IRa	Mef2-Gal4_X_UAS-pll-IRa	DCV	B	4	20	0
Mef2-Gal4	UAS-pll-IRa	Mef2-Gal4_X_UAS-pll-IRa	DCV	B	4	20	0
Mef2-Gal4	UAS-pll-IRa	Mef2-Gal4_X_UAS-pll-IRa	DCV	B	4	20	0
Mef2-Gal4	UAS-pll-IRa	Mef2-Gal4_X_UAS-pll-IRa	DCV	B	4	20	0
Mef2-Gal4	UAS-pll-IRa	Mef2-Gal4_X_UAS-pll-IRa	DCV	B	4	20	0
Mef2-Gal4	UAS-pll-IRa	Mef2-Gal4_X_UAS-pll-IRa	DCV	B	4	20	0
Mef2-Gal4	UAS-pll-IRa	Mef2-Gal4_X_UAS-pll-IRa	DCV	B	4	20	0
Mef2-Gal4	UAS-pll-IRa	Mef2-Gal4_X_UAS-pll-IRa	DCV	B	5	5	1
Mef2-Gal4	UAS-pll-IRa	Mef2-Gal4_X_UAS-pll-IRa	DCV	B	5	6	1
Mef2-Gal4	UAS-pll-IRa	Mef2-Gal4_X_UAS-pll-IRa	DCV	B	5	8	1
Mef2-Gal4	UAS-pll-IRa	Mef2-Gal4_X_UAS-pll-IRa	DCV	B	5	10	1
Mef2-Gal4	UAS-pll-IRa	Mef2-Gal4_X_UAS-pll-IRa	DCV	B	5	20	0
Mef2-Gal4	UAS-pll-IRa	Mef2-Gal4_X_UAS-pll-IRa	DCV	B	5	20	0
Mef2-Gal4	UAS-pll-IRa	Mef2-Gal4_X_UAS-pll-IRa	DCV	B	5	20	0
Mef2-Gal4	UAS-pll-IRa	Mef2-Gal4_X_UAS-pll-IRa	DCV	B	5	20	0
Mef2-Gal4	UAS-pll-IRa	Mef2-Gal4_X_UAS-pll-IRa	DCV	B	5	20	0
Mef2-Gal4	UAS-pll-IRa	Mef2-Gal4_X_UAS-pll-IRa	DCV	B	5	20	0
Mef2-Gal4	UAS-pll-IRa	Mef2-Gal4_X_UAS-pll-IRa	DCV	B	6	6	1
Mef2-Gal4	UAS-pll-IRa	Mef2-Gal4_X_UAS-pll-IRa	DCV	B	6	7	1
Mef2-Gal4	UAS-pll-IRa	Mef2-Gal4_X_UAS-pll-IRa	DCV	B	6	7	1
Mef2-Gal4	UAS-pll-IRa	Mef2-Gal4_X_UAS-pll-IRa	DCV	B	6	7	1
Mef2-Gal4	UAS-pll-IRa	Mef2-Gal4_X_UAS-pll-IRa	DCV	B	6	14	1
Mef2-Gal4	UAS-pll-IRa	Mef2-Gal4_X_UAS-pll-IRa	DCV	B	6	20	0
Mef2-Gal4	UAS-pll-IRa	Mef2-Gal4_X_UAS-pll-IRa	DCV	B	6	20	0
Mef2-Gal4	UAS-pll-IRa	Mef2-Gal4_X_UAS-pll-IRa	DCV	B	6	20	0
Mef2-Gal4	UAS-pll-IRa	Mef2-Gal4_X_UAS-pll-IRa	DCV	B	6	20	0
Mef2-Gal4	UAS-pll-IRa	Mef2-Gal4_X_UAS-pll-IRa	DCV	B	6	20	0
Mef2-Gal4	RNAi-mCherry	Mef2-Gal4_X_RNAi-mCherry	DCV	B	1	9	1
Mef2-Gal4	RNAi-mCherry	Mef2-Gal4_X_RNAi-mCherry	DCV	B	1	11	1
Mef2-Gal4	RNAi-mCherry	Mef2-Gal4_X_RNAi-mCherry	DCV	B	1	20	0
Mef2-Gal4	RNAi-mCherry	Mef2-Gal4_X_RNAi-mCherry	DCV	B	1	20	0
Mef2-Gal4	RNAi-mCherry	Mef2-Gal4_X_RNAi-mCherry	DCV	B	1	20	0
Mef2-Gal4	RNAi-mCherry	Mef2-Gal4_X_RNAi-mCherry	DCV	B	1	20	0
Mef2-Gal4	RNAi-mCherry	Mef2-Gal4_X_RNAi-mCherry	DCV	B	1	20	0
Mef2-Gal4	RNAi-mCherry	Mef2-Gal4_X_RNAi-mCherry	DCV	B	1	20	0
Mef2-Gal4	RNAi-mCherry	Mef2-Gal4_X_RNAi-mCherry	DCV	B	1	20	0
Mef2-Gal4	RNAi-mCherry	Mef2-Gal4_X_RNAi-mCherry	DCV	B	1	20	0
Mef2-Gal4	RNAi-mCherry	Mef2-Gal4_X_RNAi-mCherry	DCV	B	2	20	0
Mef2-Gal4	RNAi-mCherry	Mef2-Gal4_X_RNAi-mCherry	DCV	B	2	20	0
Mef2-Gal4	RNAi-mCherry	Mef2-Gal4_X_RNAi-mCherry	DCV	B	2	20	0
Mef2-Gal4	RNAi-mCherry	Mef2-Gal4_X_RNAi-mCherry	DCV	B	2	20	0
Mef2-Gal4	RNAi-mCherry	Mef2-Gal4_X_RNAi-mCherry	DCV	B	2	20	0
Mef2-Gal4	RNAi-mCherry	Mef2-Gal4_X_RNAi-mCherry	DCV	B	2	20	0
Mef2-Gal4	RNAi-mCherry	Mef2-Gal4_X_RNAi-mCherry	DCV	B	2	20	0
Mef2-Gal4	RNAi-mCherry	Mef2-Gal4_X_RNAi-mCherry	DCV	B	2	20	0
Mef2-Gal4	RNAi-mCherry	Mef2-Gal4_X_RNAi-mCherry	DCV	B	2	20	0
Mef2-Gal4	RNAi-mCherry	Mef2-Gal4_X_RNAi-mCherry	DCV	B	2	20	0
Mef2-Gal4	RNAi-mCherry	Mef2-Gal4_X_RNAi-mCherry	DCV	B	3	6	1
Mef2-Gal4	RNAi-mCherry	Mef2-Gal4_X_RNAi-mCherry	DCV	B	3	10	1
Mef2-Gal4	RNAi-mCherry	Mef2-Gal4_X_RNAi-mCherry	DCV	B	3	12	1
Mef2-Gal4	RNAi-mCherry	Mef2-Gal4_X_RNAi-mCherry	DCV	B	3	20	0
Mef2-Gal4	RNAi-mCherry	Mef2-Gal4_X_RNAi-mCherry	DCV	B	3	20	0
Mef2-Gal4	RNAi-mCherry	Mef2-Gal4_X_RNAi-mCherry	DCV	B	3	20	0
Mef2-Gal4	RNAi-mCherry	Mef2-Gal4_X_RNAi-mCherry	DCV	B	3	20	0
Mef2-Gal4	RNAi-mCherry	Mef2-Gal4_X_RNAi-mCherry	DCV	B	3	20	0
Mef2-Gal4	RNAi-mCherry	Mef2-Gal4_X_RNAi-mCherry	DCV	B	3	20	0
Mef2-Gal4	RNAi-mCherry	Mef2-Gal4_X_RNAi-mCherry	DCV	B	3	20	0
Mef2-Gal4	RNAi-mCherry	Mef2-Gal4_X_RNAi-mCherry	DCV	B	4	6	1
Mef2-Gal4	RNAi-mCherry	Mef2-Gal4_X_RNAi-mCherry	DCV	B	4	8	1
Mef2-Gal4	RNAi-mCherry	Mef2-Gal4_X_RNAi-mCherry	DCV	B	4	20	0
Mef2-Gal4	RNAi-mCherry	Mef2-Gal4_X_RNAi-mCherry	DCV	B	4	20	0
Mef2-Gal4	RNAi-mCherry	Mef2-Gal4_X_RNAi-mCherry	DCV	B	4	20	0
Mef2-Gal4	RNAi-mCherry	Mef2-Gal4_X_RNAi-mCherry	DCV	B	4	20	0
Mef2-Gal4	RNAi-mCherry	Mef2-Gal4_X_RNAi-mCherry	DCV	B	4	20	0
Mef2-Gal4	RNAi-mCherry	Mef2-Gal4_X_RNAi-mCherry	DCV	B	4	20	0
Mef2-Gal4	RNAi-mCherry	Mef2-Gal4_X_RNAi-mCherry	DCV	B	4	20	0
Mef2-Gal4	RNAi-mCherry	Mef2-Gal4_X_RNAi-mCherry	DCV	B	4	20	0
Mef2-Gal4	RNAi-mCherry	Mef2-Gal4_X_RNAi-mCherry	DCV	B	5	7	1
Mef2-Gal4	RNAi-mCherry	Mef2-Gal4_X_RNAi-mCherry	DCV	B	5	20	0
Mef2-Gal4	RNAi-mCherry	Mef2-Gal4_X_RNAi-mCherry	DCV	B	5	20	0
Mef2-Gal4	RNAi-mCherry	Mef2-Gal4_X_RNAi-mCherry	DCV	B	5	20	0
Mef2-Gal4	RNAi-mCherry	Mef2-Gal4_X_RNAi-mCherry	DCV	B	5	20	0
Mef2-Gal4	RNAi-mCherry	Mef2-Gal4_X_RNAi-mCherry	DCV	B	5	20	0
Mef2-Gal4	RNAi-mCherry	Mef2-Gal4_X_RNAi-mCherry	DCV	B	5	20	0
Mef2-Gal4	RNAi-mCherry	Mef2-Gal4_X_RNAi-mCherry	DCV	B	5	20	0
Mef2-Gal4	RNAi-mCherry	Mef2-Gal4_X_RNAi-mCherry	DCV	B	5	20	0
Mef2-Gal4	RNAi-mCherry	Mef2-Gal4_X_RNAi-mCherry	DCV	B	5	20	0
Mef2-Gal4	RNAi-mCherry	Mef2-Gal4_X_RNAi-mCherry	DCV	B	6	6	1
Mef2-Gal4	RNAi-mCherry	Mef2-Gal4_X_RNAi-mCherry	DCV	B	6	7	1
Mef2-Gal4	RNAi-mCherry	Mef2-Gal4_X_RNAi-mCherry	DCV	B	6	7	1
Mef2-Gal4	RNAi-mCherry	Mef2-Gal4_X_RNAi-mCherry	DCV	B	6	17	1
Mef2-Gal4	RNAi-mCherry	Mef2-Gal4_X_RNAi-mCherry	DCV	B	6	20	0
Mef2-Gal4	RNAi-mCherry	Mef2-Gal4_X_RNAi-mCherry	DCV	B	6	20	0
Mef2-Gal4	RNAi-mCherry	Mef2-Gal4_X_RNAi-mCherry	DCV	B	6	20	0
Mef2-Gal4	RNAi-mCherry	Mef2-Gal4_X_RNAi-mCherry	DCV	B	6	20	0
Mef2-Gal4	RNAi-mCherry	Mef2-Gal4_X_RNAi-mCherry	DCV	B	6	20	0
Mef2-Gal4	RNAi-mCherry	Mef2-Gal4_X_RNAi-mCherry	DCV	B	6	20	0
Mef2-Gal4	UAS-pll-IRb	Mef2-Gal4_X_UAS-pll-IRb	DCV	B	1	6	1
Mef2-Gal4	UAS-pll-IRb	Mef2-Gal4_X_UAS-pll-IRb	DCV	B	1	9	1
Mef2-Gal4	UAS-pll-IRb	Mef2-Gal4_X_UAS-pll-IRb	DCV	B	1	11	1
Mef2-Gal4	UAS-pll-IRb	Mef2-Gal4_X_UAS-pll-IRb	DCV	B	1	20	0
Mef2-Gal4	UAS-pll-IRb	Mef2-Gal4_X_UAS-pll-IRb	DCV	B	1	20	0
Mef2-Gal4	UAS-pll-IRb	Mef2-Gal4_X_UAS-pll-IRb	DCV	B	1	20	0
Mef2-Gal4	UAS-pll-IRb	Mef2-Gal4_X_UAS-pll-IRb	DCV	B	1	20	0
Mef2-Gal4	UAS-pll-IRb	Mef2-Gal4_X_UAS-pll-IRb	DCV	B	1	20	0
Mef2-Gal4	UAS-pll-IRb	Mef2-Gal4_X_UAS-pll-IRb	DCV	B	1	20	0
Mef2-Gal4	UAS-pll-IRb	Mef2-Gal4_X_UAS-pll-IRb	DCV	B	1	20	0
Mef2-Gal4	UAS-pll-IRb	Mef2-Gal4_X_UAS-pll-IRb	DCV	B	2	10	1
Mef2-Gal4	UAS-pll-IRb	Mef2-Gal4_X_UAS-pll-IRb	DCV	B	2	20	0
Mef2-Gal4	UAS-pll-IRb	Mef2-Gal4_X_UAS-pll-IRb	DCV	B	2	20	0
Mef2-Gal4	UAS-pll-IRb	Mef2-Gal4_X_UAS-pll-IRb	DCV	B	2	20	0
Mef2-Gal4	UAS-pll-IRb	Mef2-Gal4_X_UAS-pll-IRb	DCV	B	2	20	0
Mef2-Gal4	UAS-pll-IRb	Mef2-Gal4_X_UAS-pll-IRb	DCV	B	2	20	0
Mef2-Gal4	UAS-pll-IRb	Mef2-Gal4_X_UAS-pll-IRb	DCV	B	2	20	0
Mef2-Gal4	UAS-pll-IRb	Mef2-Gal4_X_UAS-pll-IRb	DCV	B	2	20	0
Mef2-Gal4	UAS-pll-IRb	Mef2-Gal4_X_UAS-pll-IRb	DCV	B	2	20	0
Mef2-Gal4	UAS-pll-IRb	Mef2-Gal4_X_UAS-pll-IRb	DCV	B	2	20	0
Mef2-Gal4	UAS-pll-IRb	Mef2-Gal4_X_UAS-pll-IRb	DCV	B	3	20	0
Mef2-Gal4	UAS-pll-IRb	Mef2-Gal4_X_UAS-pll-IRb	DCV	B	3	20	0
Mef2-Gal4	UAS-pll-IRb	Mef2-Gal4_X_UAS-pll-IRb	DCV	B	3	20	0
Mef2-Gal4	UAS-pll-IRb	Mef2-Gal4_X_UAS-pll-IRb	DCV	B	3	20	0
Mef2-Gal4	UAS-pll-IRb	Mef2-Gal4_X_UAS-pll-IRb	DCV	B	3	20	0
Mef2-Gal4	UAS-pll-IRb	Mef2-Gal4_X_UAS-pll-IRb	DCV	B	3	20	0
Mef2-Gal4	UAS-pll-IRb	Mef2-Gal4_X_UAS-pll-IRb	DCV	B	3	20	0
Mef2-Gal4	UAS-pll-IRb	Mef2-Gal4_X_UAS-pll-IRb	DCV	B	3	20	0
Mef2-Gal4	UAS-pll-IRb	Mef2-Gal4_X_UAS-pll-IRb	DCV	B	3	20	0
Mef2-Gal4	UAS-pll-IRb	Mef2-Gal4_X_UAS-pll-IRb	DCV	B	3	20	0
Mef2-Gal4	UAS-pll-IRb	Mef2-Gal4_X_UAS-pll-IRb	DCV	B	4	6	1
Mef2-Gal4	UAS-pll-IRb	Mef2-Gal4_X_UAS-pll-IRb	DCV	B	4	12	1
Mef2-Gal4	UAS-pll-IRb	Mef2-Gal4_X_UAS-pll-IRb	DCV	B	4	20	0
Mef2-Gal4	UAS-pll-IRb	Mef2-Gal4_X_UAS-pll-IRb	DCV	B	4	20	0
Mef2-Gal4	UAS-pll-IRb	Mef2-Gal4_X_UAS-pll-IRb	DCV	B	4	20	0
Mef2-Gal4	UAS-pll-IRb	Mef2-Gal4_X_UAS-pll-IRb	DCV	B	4	20	0
Mef2-Gal4	UAS-pll-IRb	Mef2-Gal4_X_UAS-pll-IRb	DCV	B	4	20	0
Mef2-Gal4	UAS-pll-IRb	Mef2-Gal4_X_UAS-pll-IRb	DCV	B	4	20	0
Mef2-Gal4	UAS-pll-IRb	Mef2-Gal4_X_UAS-pll-IRb	DCV	B	4	20	0
Mef2-Gal4	UAS-pll-IRb	Mef2-Gal4_X_UAS-pll-IRb	DCV	B	4	20	0
Mef2-Gal4	UAS-pll-IRb	Mef2-Gal4_X_UAS-pll-IRb	DCV	B	5	8	1
Mef2-Gal4	UAS-pll-IRb	Mef2-Gal4_X_UAS-pll-IRb	DCV	B	5	10	1
Mef2-Gal4	UAS-pll-IRb	Mef2-Gal4_X_UAS-pll-IRb	DCV	B	5	10	1
Mef2-Gal4	UAS-pll-IRb	Mef2-Gal4_X_UAS-pll-IRb	DCV	B	5	20	0
Mef2-Gal4	UAS-pll-IRb	Mef2-Gal4_X_UAS-pll-IRb	DCV	B	5	20	0
Mef2-Gal4	UAS-pll-IRb	Mef2-Gal4_X_UAS-pll-IRb	DCV	B	5	20	0
Mef2-Gal4	UAS-pll-IRb	Mef2-Gal4_X_UAS-pll-IRb	DCV	B	5	20	0
Mef2-Gal4	UAS-pll-IRb	Mef2-Gal4_X_UAS-pll-IRb	DCV	B	5	20	0
Mef2-Gal4	UAS-pll-IRb	Mef2-Gal4_X_UAS-pll-IRb	DCV	B	5	20	0
Mef2-Gal4	UAS-pll-IRb	Mef2-Gal4_X_UAS-pll-IRb	DCV	B	5	20	0
Mef2-Gal4	UAS-pll-IRb	Mef2-Gal4_X_UAS-pll-IRb	DCV	B	6	7	1
Mef2-Gal4	UAS-pll-IRb	Mef2-Gal4_X_UAS-pll-IRb	DCV	B	6	8	1
Mef2-Gal4	UAS-pll-IRb	Mef2-Gal4_X_UAS-pll-IRb	DCV	B	6	20	0
Mef2-Gal4	UAS-pll-IRb	Mef2-Gal4_X_UAS-pll-IRb	DCV	B	6	20	0
Mef2-Gal4	UAS-pll-IRb	Mef2-Gal4_X_UAS-pll-IRb	DCV	B	6	20	0
Mef2-Gal4	UAS-pll-IRb	Mef2-Gal4_X_UAS-pll-IRb	DCV	B	6	20	0
Mef2-Gal4	UAS-pll-IRb	Mef2-Gal4_X_UAS-pll-IRb	DCV	B	6	20	0
Mef2-Gal4	UAS-pll-IRb	Mef2-Gal4_X_UAS-pll-IRb	DCV	B	6	20	0
Mef2-Gal4	UAS-pll-IRb	Mef2-Gal4_X_UAS-pll-IRb	DCV	B	6	20	0
Mef2-Gal4	UAS-pll-IRb	Mef2-Gal4_X_UAS-pll-IRb	DCV	B	6	20	0
Mef2-Gal4	UAS-pll-IRc	Mef2-Gal4_X_UAS-pll-IRc	DCV	B	1	11	1
Mef2-Gal4	UAS-pll-IRc	Mef2-Gal4_X_UAS-pll-IRc	DCV	B	1	20	0
Mef2-Gal4	UAS-pll-IRc	Mef2-Gal4_X_UAS-pll-IRc	DCV	B	1	20	0
Mef2-Gal4	UAS-pll-IRc	Mef2-Gal4_X_UAS-pll-IRc	DCV	B	1	20	0
Mef2-Gal4	UAS-pll-IRc	Mef2-Gal4_X_UAS-pll-IRc	DCV	B	1	20	0
Mef2-Gal4	UAS-pll-IRc	Mef2-Gal4_X_UAS-pll-IRc	DCV	B	1	20	0
Mef2-Gal4	UAS-pll-IRc	Mef2-Gal4_X_UAS-pll-IRc	DCV	B	1	20	0
Mef2-Gal4	UAS-pll-IRc	Mef2-Gal4_X_UAS-pll-IRc	DCV	B	1	20	0
Mef2-Gal4	UAS-pll-IRc	Mef2-Gal4_X_UAS-pll-IRc	DCV	B	1	20	0
Mef2-Gal4	UAS-pll-IRc	Mef2-Gal4_X_UAS-pll-IRc	DCV	B	1	20	0
Mef2-Gal4	UAS-pll-IRc	Mef2-Gal4_X_UAS-pll-IRc	DCV	B	2	20	0
Mef2-Gal4	UAS-pll-IRc	Mef2-Gal4_X_UAS-pll-IRc	DCV	B	2	20	0
Mef2-Gal4	UAS-pll-IRc	Mef2-Gal4_X_UAS-pll-IRc	DCV	B	2	20	0
Mef2-Gal4	UAS-pll-IRc	Mef2-Gal4_X_UAS-pll-IRc	DCV	B	2	20	0
Mef2-Gal4	UAS-pll-IRc	Mef2-Gal4_X_UAS-pll-IRc	DCV	B	2	20	0
Mef2-Gal4	UAS-pll-IRc	Mef2-Gal4_X_UAS-pll-IRc	DCV	B	2	20	0
Mef2-Gal4	UAS-pll-IRc	Mef2-Gal4_X_UAS-pll-IRc	DCV	B	2	20	0
Mef2-Gal4	UAS-pll-IRc	Mef2-Gal4_X_UAS-pll-IRc	DCV	B	2	20	0
Mef2-Gal4	UAS-pll-IRc	Mef2-Gal4_X_UAS-pll-IRc	DCV	B	2	20	0
Mef2-Gal4	UAS-pll-IRc	Mef2-Gal4_X_UAS-pll-IRc	DCV	B	2	20	0
Mef2-Gal4	UAS-pll-IRc	Mef2-Gal4_X_UAS-pll-IRc	DCV	B	3	20	0
Mef2-Gal4	UAS-pll-IRc	Mef2-Gal4_X_UAS-pll-IRc	DCV	B	3	20	0
Mef2-Gal4	UAS-pll-IRc	Mef2-Gal4_X_UAS-pll-IRc	DCV	B	3	20	0
Mef2-Gal4	UAS-pll-IRc	Mef2-Gal4_X_UAS-pll-IRc	DCV	B	3	20	0
Mef2-Gal4	UAS-pll-IRc	Mef2-Gal4_X_UAS-pll-IRc	DCV	B	3	20	0
Mef2-Gal4	UAS-pll-IRc	Mef2-Gal4_X_UAS-pll-IRc	DCV	B	3	20	0
Mef2-Gal4	UAS-pll-IRc	Mef2-Gal4_X_UAS-pll-IRc	DCV	B	3	20	0
Mef2-Gal4	UAS-pll-IRc	Mef2-Gal4_X_UAS-pll-IRc	DCV	B	3	20	0
Mef2-Gal4	UAS-pll-IRc	Mef2-Gal4_X_UAS-pll-IRc	DCV	B	3	20	0
Mef2-Gal4	UAS-pll-IRc	Mef2-Gal4_X_UAS-pll-IRc	DCV	B	3	20	0
Mef2-Gal4	UAS-pll-IRc	Mef2-Gal4_X_UAS-pll-IRc	DCV	B	4	10	1
Mef2-Gal4	UAS-pll-IRc	Mef2-Gal4_X_UAS-pll-IRc	DCV	B	4	20	0
Mef2-Gal4	UAS-pll-IRc	Mef2-Gal4_X_UAS-pll-IRc	DCV	B	4	20	0
Mef2-Gal4	UAS-pll-IRc	Mef2-Gal4_X_UAS-pll-IRc	DCV	B	4	20	0
Mef2-Gal4	UAS-pll-IRc	Mef2-Gal4_X_UAS-pll-IRc	DCV	B	4	20	0
Mef2-Gal4	UAS-pll-IRc	Mef2-Gal4_X_UAS-pll-IRc	DCV	B	4	20	0
Mef2-Gal4	UAS-pll-IRc	Mef2-Gal4_X_UAS-pll-IRc	DCV	B	4	20	0
Mef2-Gal4	UAS-pll-IRc	Mef2-Gal4_X_UAS-pll-IRc	DCV	B	4	20	0
Mef2-Gal4	UAS-pll-IRc	Mef2-Gal4_X_UAS-pll-IRc	DCV	B	4	20	0
Mef2-Gal4	UAS-pll-IRc	Mef2-Gal4_X_UAS-pll-IRc	DCV	B	4	20	0
Mef2-Gal4	UAS-pll-IRc	Mef2-Gal4_X_UAS-pll-IRc	DCV	B	5	7	1
Mef2-Gal4	UAS-pll-IRc	Mef2-Gal4_X_UAS-pll-IRc	DCV	B	5	10	1
Mef2-Gal4	UAS-pll-IRc	Mef2-Gal4_X_UAS-pll-IRc	DCV	B	5	20	0
Mef2-Gal4	UAS-pll-IRc	Mef2-Gal4_X_UAS-pll-IRc	DCV	B	5	20	0
Mef2-Gal4	UAS-pll-IRc	Mef2-Gal4_X_UAS-pll-IRc	DCV	B	5	20	0
Mef2-Gal4	UAS-pll-IRc	Mef2-Gal4_X_UAS-pll-IRc	DCV	B	5	20	0
Mef2-Gal4	UAS-pll-IRc	Mef2-Gal4_X_UAS-pll-IRc	DCV	B	5	20	0
Mef2-Gal4	UAS-pll-IRc	Mef2-Gal4_X_UAS-pll-IRc	DCV	B	5	20	0
Mef2-Gal4	UAS-pll-IRc	Mef2-Gal4_X_UAS-pll-IRc	DCV	B	5	20	0
Mef2-Gal4	UAS-pll-IRc	Mef2-Gal4_X_UAS-pll-IRc	DCV	B	5	20	0
Mef2-Gal4	UAS-pll-IRc	Mef2-Gal4_X_UAS-pll-IRc	DCV	B	6	8	1
Mef2-Gal4	UAS-pll-IRc	Mef2-Gal4_X_UAS-pll-IRc	DCV	B	6	20	0
Mef2-Gal4	UAS-pll-IRc	Mef2-Gal4_X_UAS-pll-IRc	DCV	B	6	20	0
Mef2-Gal4	UAS-pll-IRc	Mef2-Gal4_X_UAS-pll-IRc	DCV	B	6	20	0
Mef2-Gal4	UAS-pll-IRc	Mef2-Gal4_X_UAS-pll-IRc	DCV	B	6	20	0
Mef2-Gal4	UAS-pll-IRc	Mef2-Gal4_X_UAS-pll-IRc	DCV	B	6	20	0
Mef2-Gal4	UAS-pll-IRc	Mef2-Gal4_X_UAS-pll-IRc	DCV	B	6	20	0
Mef2-Gal4	UAS-pll-IRc	Mef2-Gal4_X_UAS-pll-IRc	DCV	B	6	20	0
Mef2-Gal4	UAS-pll-IRc	Mef2-Gal4_X_UAS-pll-IRc	DCV	B	6	20	0
Mef2-Gal4	UAS-pll-IRc	Mef2-Gal4_X_UAS-pll-IRc	DCV	B	6	20	0
Mef2-Gal4	UAS-pll-IRa	Mef2-Gal4_X_UAS-pll-IRa	Mock	B	1	17	1
Mef2-Gal4	UAS-pll-IRa	Mef2-Gal4_X_UAS-pll-IRa	Mock	B	1	20	0
Mef2-Gal4	UAS-pll-IRa	Mef2-Gal4_X_UAS-pll-IRa	Mock	B	1	20	0
Mef2-Gal4	UAS-pll-IRa	Mef2-Gal4_X_UAS-pll-IRa	Mock	B	1	20	0
Mef2-Gal4	UAS-pll-IRa	Mef2-Gal4_X_UAS-pll-IRa	Mock	B	1	20	0
Mef2-Gal4	UAS-pll-IRa	Mef2-Gal4_X_UAS-pll-IRa	Mock	B	1	20	0
Mef2-Gal4	UAS-pll-IRa	Mef2-Gal4_X_UAS-pll-IRa	Mock	B	1	20	0
Mef2-Gal4	UAS-pll-IRa	Mef2-Gal4_X_UAS-pll-IRa	Mock	B	1	20	0
Mef2-Gal4	UAS-pll-IRa	Mef2-Gal4_X_UAS-pll-IRa	Mock	B	1	20	0
Mef2-Gal4	UAS-pll-IRa	Mef2-Gal4_X_UAS-pll-IRa	Mock	B	1	20	0
Mef2-Gal4	UAS-pll-IRa	Mef2-Gal4_X_UAS-pll-IRa	Mock	B	2	20	0
Mef2-Gal4	UAS-pll-IRa	Mef2-Gal4_X_UAS-pll-IRa	Mock	B	2	20	0
Mef2-Gal4	UAS-pll-IRa	Mef2-Gal4_X_UAS-pll-IRa	Mock	B	2	20	0
Mef2-Gal4	UAS-pll-IRa	Mef2-Gal4_X_UAS-pll-IRa	Mock	B	2	20	0
Mef2-Gal4	UAS-pll-IRa	Mef2-Gal4_X_UAS-pll-IRa	Mock	B	2	20	0
Mef2-Gal4	UAS-pll-IRa	Mef2-Gal4_X_UAS-pll-IRa	Mock	B	2	20	0
Mef2-Gal4	UAS-pll-IRa	Mef2-Gal4_X_UAS-pll-IRa	Mock	B	2	20	0
Mef2-Gal4	UAS-pll-IRa	Mef2-Gal4_X_UAS-pll-IRa	Mock	B	2	20	0
Mef2-Gal4	UAS-pll-IRa	Mef2-Gal4_X_UAS-pll-IRa	Mock	B	2	20	0
Mef2-Gal4	UAS-pll-IRa	Mef2-Gal4_X_UAS-pll-IRa	Mock	B	2	20	0
Mef2-Gal4	UAS-pll-IRa	Mef2-Gal4_X_UAS-pll-IRa	Mock	B	3	18	1
Mef2-Gal4	UAS-pll-IRa	Mef2-Gal4_X_UAS-pll-IRa	Mock	B	3	20	0
Mef2-Gal4	UAS-pll-IRa	Mef2-Gal4_X_UAS-pll-IRa	Mock	B	3	20	0
Mef2-Gal4	UAS-pll-IRa	Mef2-Gal4_X_UAS-pll-IRa	Mock	B	3	20	0
Mef2-Gal4	UAS-pll-IRa	Mef2-Gal4_X_UAS-pll-IRa	Mock	B	3	20	0
Mef2-Gal4	UAS-pll-IRa	Mef2-Gal4_X_UAS-pll-IRa	Mock	B	3	20	0
Mef2-Gal4	UAS-pll-IRa	Mef2-Gal4_X_UAS-pll-IRa	Mock	B	3	20	0
Mef2-Gal4	UAS-pll-IRa	Mef2-Gal4_X_UAS-pll-IRa	Mock	B	3	20	0
Mef2-Gal4	UAS-pll-IRa	Mef2-Gal4_X_UAS-pll-IRa	Mock	B	3	20	0
Mef2-Gal4	UAS-pll-IRa	Mef2-Gal4_X_UAS-pll-IRa	Mock	B	3	20	0
Mef2-Gal4	UAS-pll-IRa	Mef2-Gal4_X_UAS-pll-IRa	Mock	B	4	20	0
Mef2-Gal4	UAS-pll-IRa	Mef2-Gal4_X_UAS-pll-IRa	Mock	B	4	20	0
Mef2-Gal4	UAS-pll-IRa	Mef2-Gal4_X_UAS-pll-IRa	Mock	B	4	20	0
Mef2-Gal4	UAS-pll-IRa	Mef2-Gal4_X_UAS-pll-IRa	Mock	B	4	20	0
Mef2-Gal4	UAS-pll-IRa	Mef2-Gal4_X_UAS-pll-IRa	Mock	B	4	20	0
Mef2-Gal4	UAS-pll-IRa	Mef2-Gal4_X_UAS-pll-IRa	Mock	B	4	20	0
Mef2-Gal4	UAS-pll-IRa	Mef2-Gal4_X_UAS-pll-IRa	Mock	B	4	20	0
Mef2-Gal4	UAS-pll-IRa	Mef2-Gal4_X_UAS-pll-IRa	Mock	B	4	20	0
Mef2-Gal4	UAS-pll-IRa	Mef2-Gal4_X_UAS-pll-IRa	Mock	B	4	20	0
Mef2-Gal4	UAS-pll-IRa	Mef2-Gal4_X_UAS-pll-IRa	Mock	B	4	20	0
Mef2-Gal4	UAS-pll-IRa	Mef2-Gal4_X_UAS-pll-IRa	Mock	B	5	20	0
Mef2-Gal4	UAS-pll-IRa	Mef2-Gal4_X_UAS-pll-IRa	Mock	B	5	20	0
Mef2-Gal4	UAS-pll-IRa	Mef2-Gal4_X_UAS-pll-IRa	Mock	B	5	20	0
Mef2-Gal4	UAS-pll-IRa	Mef2-Gal4_X_UAS-pll-IRa	Mock	B	5	20	0
Mef2-Gal4	UAS-pll-IRa	Mef2-Gal4_X_UAS-pll-IRa	Mock	B	5	20	0
Mef2-Gal4	UAS-pll-IRa	Mef2-Gal4_X_UAS-pll-IRa	Mock	B	5	20	0
Mef2-Gal4	UAS-pll-IRa	Mef2-Gal4_X_UAS-pll-IRa	Mock	B	5	20	0
Mef2-Gal4	UAS-pll-IRa	Mef2-Gal4_X_UAS-pll-IRa	Mock	B	5	20	0
Mef2-Gal4	UAS-pll-IRa	Mef2-Gal4_X_UAS-pll-IRa	Mock	B	5	20	0
Mef2-Gal4	UAS-pll-IRa	Mef2-Gal4_X_UAS-pll-IRa	Mock	B	5	20	0
Mef2-Gal4	UAS-pll-IRa	Mef2-Gal4_X_UAS-pll-IRa	Mock	B	6	20	0
Mef2-Gal4	UAS-pll-IRa	Mef2-Gal4_X_UAS-pll-IRa	Mock	B	6	20	0
Mef2-Gal4	UAS-pll-IRa	Mef2-Gal4_X_UAS-pll-IRa	Mock	B	6	20	0
Mef2-Gal4	UAS-pll-IRa	Mef2-Gal4_X_UAS-pll-IRa	Mock	B	6	20	0
Mef2-Gal4	UAS-pll-IRa	Mef2-Gal4_X_UAS-pll-IRa	Mock	B	6	20	0
Mef2-Gal4	UAS-pll-IRa	Mef2-Gal4_X_UAS-pll-IRa	Mock	B	6	20	0
Mef2-Gal4	UAS-pll-IRa	Mef2-Gal4_X_UAS-pll-IRa	Mock	B	6	20	0
Mef2-Gal4	UAS-pll-IRa	Mef2-Gal4_X_UAS-pll-IRa	Mock	B	6	20	0
Mef2-Gal4	UAS-pll-IRa	Mef2-Gal4_X_UAS-pll-IRa	Mock	B	6	20	0
Mef2-Gal4	UAS-pll-IRa	Mef2-Gal4_X_UAS-pll-IRa	Mock	B	6	20	0
Mef2-Gal4	RNAi-mCherry	Mef2-Gal4_X_RNAi-mCherry	Mock	B	1	20	0
Mef2-Gal4	RNAi-mCherry	Mef2-Gal4_X_RNAi-mCherry	Mock	B	1	20	0
Mef2-Gal4	RNAi-mCherry	Mef2-Gal4_X_RNAi-mCherry	Mock	B	1	20	0
Mef2-Gal4	RNAi-mCherry	Mef2-Gal4_X_RNAi-mCherry	Mock	B	1	20	0
Mef2-Gal4	RNAi-mCherry	Mef2-Gal4_X_RNAi-mCherry	Mock	B	1	20	0
Mef2-Gal4	RNAi-mCherry	Mef2-Gal4_X_RNAi-mCherry	Mock	B	1	20	0
Mef2-Gal4	RNAi-mCherry	Mef2-Gal4_X_RNAi-mCherry	Mock	B	1	20	0
Mef2-Gal4	RNAi-mCherry	Mef2-Gal4_X_RNAi-mCherry	Mock	B	1	20	0
Mef2-Gal4	RNAi-mCherry	Mef2-Gal4_X_RNAi-mCherry	Mock	B	1	20	0
Mef2-Gal4	RNAi-mCherry	Mef2-Gal4_X_RNAi-mCherry	Mock	B	1	20	0
Mef2-Gal4	RNAi-mCherry	Mef2-Gal4_X_RNAi-mCherry	Mock	B	2	20	0
Mef2-Gal4	RNAi-mCherry	Mef2-Gal4_X_RNAi-mCherry	Mock	B	2	20	0
Mef2-Gal4	RNAi-mCherry	Mef2-Gal4_X_RNAi-mCherry	Mock	B	2	20	0
Mef2-Gal4	RNAi-mCherry	Mef2-Gal4_X_RNAi-mCherry	Mock	B	2	20	0
Mef2-Gal4	RNAi-mCherry	Mef2-Gal4_X_RNAi-mCherry	Mock	B	2	20	0
Mef2-Gal4	RNAi-mCherry	Mef2-Gal4_X_RNAi-mCherry	Mock	B	2	20	0
Mef2-Gal4	RNAi-mCherry	Mef2-Gal4_X_RNAi-mCherry	Mock	B	2	20	0
Mef2-Gal4	RNAi-mCherry	Mef2-Gal4_X_RNAi-mCherry	Mock	B	2	20	0
Mef2-Gal4	RNAi-mCherry	Mef2-Gal4_X_RNAi-mCherry	Mock	B	2	20	0
Mef2-Gal4	RNAi-mCherry	Mef2-Gal4_X_RNAi-mCherry	Mock	B	2	20	0
Mef2-Gal4	RNAi-mCherry	Mef2-Gal4_X_RNAi-mCherry	Mock	B	3	20	0
Mef2-Gal4	RNAi-mCherry	Mef2-Gal4_X_RNAi-mCherry	Mock	B	3	20	0
Mef2-Gal4	RNAi-mCherry	Mef2-Gal4_X_RNAi-mCherry	Mock	B	3	20	0
Mef2-Gal4	RNAi-mCherry	Mef2-Gal4_X_RNAi-mCherry	Mock	B	3	20	0
Mef2-Gal4	RNAi-mCherry	Mef2-Gal4_X_RNAi-mCherry	Mock	B	3	20	0
Mef2-Gal4	RNAi-mCherry	Mef2-Gal4_X_RNAi-mCherry	Mock	B	3	20	0
Mef2-Gal4	RNAi-mCherry	Mef2-Gal4_X_RNAi-mCherry	Mock	B	3	20	0
Mef2-Gal4	RNAi-mCherry	Mef2-Gal4_X_RNAi-mCherry	Mock	B	3	20	0
Mef2-Gal4	RNAi-mCherry	Mef2-Gal4_X_RNAi-mCherry	Mock	B	3	20	0
Mef2-Gal4	RNAi-mCherry	Mef2-Gal4_X_RNAi-mCherry	Mock	B	3	20	0
Mef2-Gal4	RNAi-mCherry	Mef2-Gal4_X_RNAi-mCherry	Mock	B	4	20	0
Mef2-Gal4	RNAi-mCherry	Mef2-Gal4_X_RNAi-mCherry	Mock	B	4	20	0
Mef2-Gal4	RNAi-mCherry	Mef2-Gal4_X_RNAi-mCherry	Mock	B	4	20	0
Mef2-Gal4	RNAi-mCherry	Mef2-Gal4_X_RNAi-mCherry	Mock	B	4	20	0
Mef2-Gal4	RNAi-mCherry	Mef2-Gal4_X_RNAi-mCherry	Mock	B	4	20	0
Mef2-Gal4	RNAi-mCherry	Mef2-Gal4_X_RNAi-mCherry	Mock	B	4	20	0
Mef2-Gal4	RNAi-mCherry	Mef2-Gal4_X_RNAi-mCherry	Mock	B	4	20	0
Mef2-Gal4	RNAi-mCherry	Mef2-Gal4_X_RNAi-mCherry	Mock	B	4	20	0
Mef2-Gal4	RNAi-mCherry	Mef2-Gal4_X_RNAi-mCherry	Mock	B	4	20	0
Mef2-Gal4	RNAi-mCherry	Mef2-Gal4_X_RNAi-mCherry	Mock	B	4	20	0
Mef2-Gal4	RNAi-mCherry	Mef2-Gal4_X_RNAi-mCherry	Mock	B	5	17	1
Mef2-Gal4	RNAi-mCherry	Mef2-Gal4_X_RNAi-mCherry	Mock	B	5	20	0
Mef2-Gal4	RNAi-mCherry	Mef2-Gal4_X_RNAi-mCherry	Mock	B	5	20	0
Mef2-Gal4	RNAi-mCherry	Mef2-Gal4_X_RNAi-mCherry	Mock	B	5	20	0
Mef2-Gal4	RNAi-mCherry	Mef2-Gal4_X_RNAi-mCherry	Mock	B	5	20	0
Mef2-Gal4	RNAi-mCherry	Mef2-Gal4_X_RNAi-mCherry	Mock	B	5	20	0
Mef2-Gal4	RNAi-mCherry	Mef2-Gal4_X_RNAi-mCherry	Mock	B	5	20	0
Mef2-Gal4	RNAi-mCherry	Mef2-Gal4_X_RNAi-mCherry	Mock	B	5	20	0
Mef2-Gal4	RNAi-mCherry	Mef2-Gal4_X_RNAi-mCherry	Mock	B	5	20	0
Mef2-Gal4	RNAi-mCherry	Mef2-Gal4_X_RNAi-mCherry	Mock	B	5	20	0
Mef2-Gal4	RNAi-mCherry	Mef2-Gal4_X_RNAi-mCherry	Mock	B	6	20	0
Mef2-Gal4	RNAi-mCherry	Mef2-Gal4_X_RNAi-mCherry	Mock	B	6	20	0
Mef2-Gal4	RNAi-mCherry	Mef2-Gal4_X_RNAi-mCherry	Mock	B	6	20	0
Mef2-Gal4	RNAi-mCherry	Mef2-Gal4_X_RNAi-mCherry	Mock	B	6	20	0
Mef2-Gal4	RNAi-mCherry	Mef2-Gal4_X_RNAi-mCherry	Mock	B	6	20	0
Mef2-Gal4	RNAi-mCherry	Mef2-Gal4_X_RNAi-mCherry	Mock	B	6	20	0
Mef2-Gal4	RNAi-mCherry	Mef2-Gal4_X_RNAi-mCherry	Mock	B	6	20	0
Mef2-Gal4	RNAi-mCherry	Mef2-Gal4_X_RNAi-mCherry	Mock	B	6	20	0
Mef2-Gal4	RNAi-mCherry	Mef2-Gal4_X_RNAi-mCherry	Mock	B	6	20	0
Mef2-Gal4	RNAi-mCherry	Mef2-Gal4_X_RNAi-mCherry	Mock	B	6	20	0
Mef2-Gal4	UAS-pll-IRb	Mef2-Gal4_X_UAS-pll-IRb	Mock	B	1	20	0
Mef2-Gal4	UAS-pll-IRb	Mef2-Gal4_X_UAS-pll-IRb	Mock	B	1	20	0
Mef2-Gal4	UAS-pll-IRb	Mef2-Gal4_X_UAS-pll-IRb	Mock	B	1	20	0
Mef2-Gal4	UAS-pll-IRb	Mef2-Gal4_X_UAS-pll-IRb	Mock	B	1	20	0
Mef2-Gal4	UAS-pll-IRb	Mef2-Gal4_X_UAS-pll-IRb	Mock	B	1	20	0
Mef2-Gal4	UAS-pll-IRb	Mef2-Gal4_X_UAS-pll-IRb	Mock	B	1	20	0
Mef2-Gal4	UAS-pll-IRb	Mef2-Gal4_X_UAS-pll-IRb	Mock	B	1	20	0
Mef2-Gal4	UAS-pll-IRb	Mef2-Gal4_X_UAS-pll-IRb	Mock	B	1	20	0
Mef2-Gal4	UAS-pll-IRb	Mef2-Gal4_X_UAS-pll-IRb	Mock	B	1	20	0
Mef2-Gal4	UAS-pll-IRb	Mef2-Gal4_X_UAS-pll-IRb	Mock	B	1	20	0
Mef2-Gal4	UAS-pll-IRb	Mef2-Gal4_X_UAS-pll-IRb	Mock	B	2	8	1
Mef2-Gal4	UAS-pll-IRb	Mef2-Gal4_X_UAS-pll-IRb	Mock	B	2	20	0
Mef2-Gal4	UAS-pll-IRb	Mef2-Gal4_X_UAS-pll-IRb	Mock	B	2	20	0
Mef2-Gal4	UAS-pll-IRb	Mef2-Gal4_X_UAS-pll-IRb	Mock	B	2	20	0
Mef2-Gal4	UAS-pll-IRb	Mef2-Gal4_X_UAS-pll-IRb	Mock	B	2	20	0
Mef2-Gal4	UAS-pll-IRb	Mef2-Gal4_X_UAS-pll-IRb	Mock	B	2	20	0
Mef2-Gal4	UAS-pll-IRb	Mef2-Gal4_X_UAS-pll-IRb	Mock	B	2	20	0
Mef2-Gal4	UAS-pll-IRb	Mef2-Gal4_X_UAS-pll-IRb	Mock	B	2	20	0
Mef2-Gal4	UAS-pll-IRb	Mef2-Gal4_X_UAS-pll-IRb	Mock	B	2	20	0
Mef2-Gal4	UAS-pll-IRb	Mef2-Gal4_X_UAS-pll-IRb	Mock	B	2	20	0
Mef2-Gal4	UAS-pll-IRb	Mef2-Gal4_X_UAS-pll-IRb	Mock	B	3	20	0
Mef2-Gal4	UAS-pll-IRb	Mef2-Gal4_X_UAS-pll-IRb	Mock	B	3	20	0
Mef2-Gal4	UAS-pll-IRb	Mef2-Gal4_X_UAS-pll-IRb	Mock	B	3	20	0
Mef2-Gal4	UAS-pll-IRb	Mef2-Gal4_X_UAS-pll-IRb	Mock	B	3	20	0
Mef2-Gal4	UAS-pll-IRb	Mef2-Gal4_X_UAS-pll-IRb	Mock	B	3	20	0
Mef2-Gal4	UAS-pll-IRb	Mef2-Gal4_X_UAS-pll-IRb	Mock	B	3	20	0
Mef2-Gal4	UAS-pll-IRb	Mef2-Gal4_X_UAS-pll-IRb	Mock	B	3	20	0
Mef2-Gal4	UAS-pll-IRb	Mef2-Gal4_X_UAS-pll-IRb	Mock	B	3	20	0
Mef2-Gal4	UAS-pll-IRb	Mef2-Gal4_X_UAS-pll-IRb	Mock	B	3	20	0
Mef2-Gal4	UAS-pll-IRb	Mef2-Gal4_X_UAS-pll-IRb	Mock	B	3	20	0
Mef2-Gal4	UAS-pll-IRb	Mef2-Gal4_X_UAS-pll-IRb	Mock	B	4	20	0
Mef2-Gal4	UAS-pll-IRb	Mef2-Gal4_X_UAS-pll-IRb	Mock	B	4	20	0
Mef2-Gal4	UAS-pll-IRb	Mef2-Gal4_X_UAS-pll-IRb	Mock	B	4	20	0
Mef2-Gal4	UAS-pll-IRb	Mef2-Gal4_X_UAS-pll-IRb	Mock	B	4	20	0
Mef2-Gal4	UAS-pll-IRb	Mef2-Gal4_X_UAS-pll-IRb	Mock	B	4	20	0
Mef2-Gal4	UAS-pll-IRb	Mef2-Gal4_X_UAS-pll-IRb	Mock	B	4	20	0
Mef2-Gal4	UAS-pll-IRb	Mef2-Gal4_X_UAS-pll-IRb	Mock	B	4	20	0
Mef2-Gal4	UAS-pll-IRb	Mef2-Gal4_X_UAS-pll-IRb	Mock	B	4	20	0
Mef2-Gal4	UAS-pll-IRb	Mef2-Gal4_X_UAS-pll-IRb	Mock	B	4	20	0
Mef2-Gal4	UAS-pll-IRb	Mef2-Gal4_X_UAS-pll-IRb	Mock	B	4	20	0
Mef2-Gal4	UAS-pll-IRb	Mef2-Gal4_X_UAS-pll-IRb	Mock	B	5	20	0
Mef2-Gal4	UAS-pll-IRb	Mef2-Gal4_X_UAS-pll-IRb	Mock	B	5	20	0
Mef2-Gal4	UAS-pll-IRb	Mef2-Gal4_X_UAS-pll-IRb	Mock	B	5	20	0
Mef2-Gal4	UAS-pll-IRb	Mef2-Gal4_X_UAS-pll-IRb	Mock	B	5	20	0
Mef2-Gal4	UAS-pll-IRb	Mef2-Gal4_X_UAS-pll-IRb	Mock	B	5	20	0
Mef2-Gal4	UAS-pll-IRb	Mef2-Gal4_X_UAS-pll-IRb	Mock	B	5	20	0
Mef2-Gal4	UAS-pll-IRb	Mef2-Gal4_X_UAS-pll-IRb	Mock	B	5	20	0
Mef2-Gal4	UAS-pll-IRb	Mef2-Gal4_X_UAS-pll-IRb	Mock	B	5	20	0
Mef2-Gal4	UAS-pll-IRb	Mef2-Gal4_X_UAS-pll-IRb	Mock	B	5	20	0
Mef2-Gal4	UAS-pll-IRb	Mef2-Gal4_X_UAS-pll-IRb	Mock	B	5	20	0
Mef2-Gal4	UAS-pll-IRb	Mef2-Gal4_X_UAS-pll-IRb	Mock	B	6	20	0
Mef2-Gal4	UAS-pll-IRb	Mef2-Gal4_X_UAS-pll-IRb	Mock	B	6	20	0
Mef2-Gal4	UAS-pll-IRb	Mef2-Gal4_X_UAS-pll-IRb	Mock	B	6	20	0
Mef2-Gal4	UAS-pll-IRb	Mef2-Gal4_X_UAS-pll-IRb	Mock	B	6	20	0
Mef2-Gal4	UAS-pll-IRb	Mef2-Gal4_X_UAS-pll-IRb	Mock	B	6	20	0
Mef2-Gal4	UAS-pll-IRb	Mef2-Gal4_X_UAS-pll-IRb	Mock	B	6	20	0
Mef2-Gal4	UAS-pll-IRb	Mef2-Gal4_X_UAS-pll-IRb	Mock	B	6	20	0
Mef2-Gal4	UAS-pll-IRb	Mef2-Gal4_X_UAS-pll-IRb	Mock	B	6	20	0
Mef2-Gal4	UAS-pll-IRb	Mef2-Gal4_X_UAS-pll-IRb	Mock	B	6	20	0
Mef2-Gal4	UAS-pll-IRb	Mef2-Gal4_X_UAS-pll-IRb	Mock	B	6	20	0
Mef2-Gal4	UAS-pll-IRc	Mef2-Gal4_X_UAS-pll-IRc	Mock	B	1	20	0
Mef2-Gal4	UAS-pll-IRc	Mef2-Gal4_X_UAS-pll-IRc	Mock	B	1	20	0
Mef2-Gal4	UAS-pll-IRc	Mef2-Gal4_X_UAS-pll-IRc	Mock	B	1	20	0
Mef2-Gal4	UAS-pll-IRc	Mef2-Gal4_X_UAS-pll-IRc	Mock	B	1	20	0
Mef2-Gal4	UAS-pll-IRc	Mef2-Gal4_X_UAS-pll-IRc	Mock	B	1	20	0
Mef2-Gal4	UAS-pll-IRc	Mef2-Gal4_X_UAS-pll-IRc	Mock	B	1	20	0
Mef2-Gal4	UAS-pll-IRc	Mef2-Gal4_X_UAS-pll-IRc	Mock	B	1	20	0
Mef2-Gal4	UAS-pll-IRc	Mef2-Gal4_X_UAS-pll-IRc	Mock	B	1	20	0
Mef2-Gal4	UAS-pll-IRc	Mef2-Gal4_X_UAS-pll-IRc	Mock	B	1	20	0
Mef2-Gal4	UAS-pll-IRc	Mef2-Gal4_X_UAS-pll-IRc	Mock	B	1	20	0
Mef2-Gal4	UAS-pll-IRc	Mef2-Gal4_X_UAS-pll-IRc	Mock	B	2	20	0
Mef2-Gal4	UAS-pll-IRc	Mef2-Gal4_X_UAS-pll-IRc	Mock	B	2	20	0
Mef2-Gal4	UAS-pll-IRc	Mef2-Gal4_X_UAS-pll-IRc	Mock	B	2	20	0
Mef2-Gal4	UAS-pll-IRc	Mef2-Gal4_X_UAS-pll-IRc	Mock	B	2	20	0
Mef2-Gal4	UAS-pll-IRc	Mef2-Gal4_X_UAS-pll-IRc	Mock	B	2	20	0
Mef2-Gal4	UAS-pll-IRc	Mef2-Gal4_X_UAS-pll-IRc	Mock	B	2	20	0
Mef2-Gal4	UAS-pll-IRc	Mef2-Gal4_X_UAS-pll-IRc	Mock	B	2	20	0
Mef2-Gal4	UAS-pll-IRc	Mef2-Gal4_X_UAS-pll-IRc	Mock	B	2	20	0
Mef2-Gal4	UAS-pll-IRc	Mef2-Gal4_X_UAS-pll-IRc	Mock	B	2	20	0
Mef2-Gal4	UAS-pll-IRc	Mef2-Gal4_X_UAS-pll-IRc	Mock	B	2	20	0
Mef2-Gal4	UAS-pll-IRc	Mef2-Gal4_X_UAS-pll-IRc	Mock	B	3	20	0
Mef2-Gal4	UAS-pll-IRc	Mef2-Gal4_X_UAS-pll-IRc	Mock	B	3	20	0
Mef2-Gal4	UAS-pll-IRc	Mef2-Gal4_X_UAS-pll-IRc	Mock	B	3	20	0
Mef2-Gal4	UAS-pll-IRc	Mef2-Gal4_X_UAS-pll-IRc	Mock	B	3	20	0
Mef2-Gal4	UAS-pll-IRc	Mef2-Gal4_X_UAS-pll-IRc	Mock	B	3	20	0
Mef2-Gal4	UAS-pll-IRc	Mef2-Gal4_X_UAS-pll-IRc	Mock	B	3	20	0
Mef2-Gal4	UAS-pll-IRc	Mef2-Gal4_X_UAS-pll-IRc	Mock	B	3	20	0
Mef2-Gal4	UAS-pll-IRc	Mef2-Gal4_X_UAS-pll-IRc	Mock	B	3	20	0
Mef2-Gal4	UAS-pll-IRc	Mef2-Gal4_X_UAS-pll-IRc	Mock	B	3	20	0
Mef2-Gal4	UAS-pll-IRc	Mef2-Gal4_X_UAS-pll-IRc	Mock	B	3	20	0
Mef2-Gal4	UAS-pll-IRc	Mef2-Gal4_X_UAS-pll-IRc	Mock	B	4	20	1
Mef2-Gal4	UAS-pll-IRc	Mef2-Gal4_X_UAS-pll-IRc	Mock	B	4	20	0
Mef2-Gal4	UAS-pll-IRc	Mef2-Gal4_X_UAS-pll-IRc	Mock	B	4	20	0
Mef2-Gal4	UAS-pll-IRc	Mef2-Gal4_X_UAS-pll-IRc	Mock	B	4	20	0
Mef2-Gal4	UAS-pll-IRc	Mef2-Gal4_X_UAS-pll-IRc	Mock	B	4	20	0
Mef2-Gal4	UAS-pll-IRc	Mef2-Gal4_X_UAS-pll-IRc	Mock	B	4	20	0
Mef2-Gal4	UAS-pll-IRc	Mef2-Gal4_X_UAS-pll-IRc	Mock	B	4	20	0
Mef2-Gal4	UAS-pll-IRc	Mef2-Gal4_X_UAS-pll-IRc	Mock	B	4	20	0
Mef2-Gal4	UAS-pll-IRc	Mef2-Gal4_X_UAS-pll-IRc	Mock	B	4	20	0
Mef2-Gal4	UAS-pll-IRc	Mef2-Gal4_X_UAS-pll-IRc	Mock	B	4	20	0
Mef2-Gal4	UAS-pll-IRc	Mef2-Gal4_X_UAS-pll-IRc	Mock	B	5	20	0
Mef2-Gal4	UAS-pll-IRc	Mef2-Gal4_X_UAS-pll-IRc	Mock	B	5	20	0
Mef2-Gal4	UAS-pll-IRc	Mef2-Gal4_X_UAS-pll-IRc	Mock	B	5	20	0
Mef2-Gal4	UAS-pll-IRc	Mef2-Gal4_X_UAS-pll-IRc	Mock	B	5	20	0
Mef2-Gal4	UAS-pll-IRc	Mef2-Gal4_X_UAS-pll-IRc	Mock	B	5	20	0
Mef2-Gal4	UAS-pll-IRc	Mef2-Gal4_X_UAS-pll-IRc	Mock	B	5	20	0
Mef2-Gal4	UAS-pll-IRc	Mef2-Gal4_X_UAS-pll-IRc	Mock	B	5	20	0
Mef2-Gal4	UAS-pll-IRc	Mef2-Gal4_X_UAS-pll-IRc	Mock	B	5	20	0
Mef2-Gal4	UAS-pll-IRc	Mef2-Gal4_X_UAS-pll-IRc	Mock	B	5	20	0
Mef2-Gal4	UAS-pll-IRc	Mef2-Gal4_X_UAS-pll-IRc	Mock	B	5	20	0
Mef2-Gal4	UAS-pll-IRc	Mef2-Gal4_X_UAS-pll-IRc	Mock	B	6	20	0
Mef2-Gal4	UAS-pll-IRc	Mef2-Gal4_X_UAS-pll-IRc	Mock	B	6	20	0
Mef2-Gal4	UAS-pll-IRc	Mef2-Gal4_X_UAS-pll-IRc	Mock	B	6	20	0
Mef2-Gal4	UAS-pll-IRc	Mef2-Gal4_X_UAS-pll-IRc	Mock	B	6	20	0
Mef2-Gal4	UAS-pll-IRc	Mef2-Gal4_X_UAS-pll-IRc	Mock	B	6	20	0
Mef2-Gal4	UAS-pll-IRc	Mef2-Gal4_X_UAS-pll-IRc	Mock	B	6	20	0
Mef2-Gal4	UAS-pll-IRc	Mef2-Gal4_X_UAS-pll-IRc	Mock	B	6	20	0
Mef2-Gal4	UAS-pll-IRc	Mef2-Gal4_X_UAS-pll-IRc	Mock	B	6	20	0
Mef2-Gal4	UAS-pll-IRc	Mef2-Gal4_X_UAS-pll-IRc	Mock	B	6	20	0
Mef2-Gal4	UAS-pll-IRc	Mef2-Gal4_X_UAS-pll-IRc	Mock	B	6	20	0
Myo1A-Gal4	UAS-pll-IRa	Myo1A-Gal4_X_UAS-pll-IRa	DCV	A	1	6	1
Myo1A-Gal4	UAS-pll-IRa	Myo1A-Gal4_X_UAS-pll-IRa	DCV	A	1	7	1
Myo1A-Gal4	UAS-pll-IRa	Myo1A-Gal4_X_UAS-pll-IRa	DCV	A	1	20	0
Myo1A-Gal4	UAS-pll-IRa	Myo1A-Gal4_X_UAS-pll-IRa	DCV	A	1	20	0
Myo1A-Gal4	UAS-pll-IRa	Myo1A-Gal4_X_UAS-pll-IRa	DCV	A	1	20	0
Myo1A-Gal4	UAS-pll-IRa	Myo1A-Gal4_X_UAS-pll-IRa	DCV	A	1	20	0
Myo1A-Gal4	UAS-pll-IRa	Myo1A-Gal4_X_UAS-pll-IRa	DCV	A	1	20	0
Myo1A-Gal4	UAS-pll-IRa	Myo1A-Gal4_X_UAS-pll-IRa	DCV	A	1	20	0
Myo1A-Gal4	UAS-pll-IRa	Myo1A-Gal4_X_UAS-pll-IRa	DCV	A	1	20	0
Myo1A-Gal4	UAS-pll-IRa	Myo1A-Gal4_X_UAS-pll-IRa	DCV	A	1	20	0
Myo1A-Gal4	UAS-pll-IRa	Myo1A-Gal4_X_UAS-pll-IRa	DCV	A	2	20	0
Myo1A-Gal4	UAS-pll-IRa	Myo1A-Gal4_X_UAS-pll-IRa	DCV	A	2	20	0
Myo1A-Gal4	UAS-pll-IRa	Myo1A-Gal4_X_UAS-pll-IRa	DCV	A	2	20	0
Myo1A-Gal4	UAS-pll-IRa	Myo1A-Gal4_X_UAS-pll-IRa	DCV	A	2	20	0
Myo1A-Gal4	UAS-pll-IRa	Myo1A-Gal4_X_UAS-pll-IRa	DCV	A	2	20	0
Myo1A-Gal4	UAS-pll-IRa	Myo1A-Gal4_X_UAS-pll-IRa	DCV	A	2	20	0
Myo1A-Gal4	UAS-pll-IRa	Myo1A-Gal4_X_UAS-pll-IRa	DCV	A	2	20	0
Myo1A-Gal4	UAS-pll-IRa	Myo1A-Gal4_X_UAS-pll-IRa	DCV	A	2	20	0
Myo1A-Gal4	UAS-pll-IRa	Myo1A-Gal4_X_UAS-pll-IRa	DCV	A	2	20	0
Myo1A-Gal4	UAS-pll-IRa	Myo1A-Gal4_X_UAS-pll-IRa	DCV	A	2	20	0
Myo1A-Gal4	UAS-pll-IRa	Myo1A-Gal4_X_UAS-pll-IRa	DCV	A	3	7	1
Myo1A-Gal4	UAS-pll-IRa	Myo1A-Gal4_X_UAS-pll-IRa	DCV	A	3	20	0
Myo1A-Gal4	UAS-pll-IRa	Myo1A-Gal4_X_UAS-pll-IRa	DCV	A	3	20	0
Myo1A-Gal4	UAS-pll-IRa	Myo1A-Gal4_X_UAS-pll-IRa	DCV	A	3	20	0
Myo1A-Gal4	UAS-pll-IRa	Myo1A-Gal4_X_UAS-pll-IRa	DCV	A	3	20	0
Myo1A-Gal4	UAS-pll-IRa	Myo1A-Gal4_X_UAS-pll-IRa	DCV	A	3	20	0
Myo1A-Gal4	UAS-pll-IRa	Myo1A-Gal4_X_UAS-pll-IRa	DCV	A	3	20	0
Myo1A-Gal4	UAS-pll-IRa	Myo1A-Gal4_X_UAS-pll-IRa	DCV	A	3	20	0
Myo1A-Gal4	UAS-pll-IRa	Myo1A-Gal4_X_UAS-pll-IRa	DCV	A	3	20	0
Myo1A-Gal4	UAS-pll-IRa	Myo1A-Gal4_X_UAS-pll-IRa	DCV	A	3	20	0
Myo1A-Gal4	UAS-pll-IRa	Myo1A-Gal4_X_UAS-pll-IRa	DCV	A	4	8	1
Myo1A-Gal4	UAS-pll-IRa	Myo1A-Gal4_X_UAS-pll-IRa	DCV	A	4	10	1
Myo1A-Gal4	UAS-pll-IRa	Myo1A-Gal4_X_UAS-pll-IRa	DCV	A	4	13	1
Myo1A-Gal4	UAS-pll-IRa	Myo1A-Gal4_X_UAS-pll-IRa	DCV	A	4	20	0
Myo1A-Gal4	UAS-pll-IRa	Myo1A-Gal4_X_UAS-pll-IRa	DCV	A	4	20	0
Myo1A-Gal4	UAS-pll-IRa	Myo1A-Gal4_X_UAS-pll-IRa	DCV	A	4	20	0
Myo1A-Gal4	UAS-pll-IRa	Myo1A-Gal4_X_UAS-pll-IRa	DCV	A	4	20	0
Myo1A-Gal4	UAS-pll-IRa	Myo1A-Gal4_X_UAS-pll-IRa	DCV	A	4	20	0
Myo1A-Gal4	UAS-pll-IRa	Myo1A-Gal4_X_UAS-pll-IRa	DCV	A	4	20	0
Myo1A-Gal4	UAS-pll-IRa	Myo1A-Gal4_X_UAS-pll-IRa	DCV	A	4	20	0
Myo1A-Gal4	UAS-pll-IRa	Myo1A-Gal4_X_UAS-pll-IRa	DCV	A	5	8	1
Myo1A-Gal4	UAS-pll-IRa	Myo1A-Gal4_X_UAS-pll-IRa	DCV	A	5	10	1
Myo1A-Gal4	UAS-pll-IRa	Myo1A-Gal4_X_UAS-pll-IRa	DCV	A	5	14	1
Myo1A-Gal4	UAS-pll-IRa	Myo1A-Gal4_X_UAS-pll-IRa	DCV	A	5	14	1
Myo1A-Gal4	UAS-pll-IRa	Myo1A-Gal4_X_UAS-pll-IRa	DCV	A	5	20	0
Myo1A-Gal4	UAS-pll-IRa	Myo1A-Gal4_X_UAS-pll-IRa	DCV	A	5	20	0
Myo1A-Gal4	UAS-pll-IRa	Myo1A-Gal4_X_UAS-pll-IRa	DCV	A	5	20	0
Myo1A-Gal4	UAS-pll-IRa	Myo1A-Gal4_X_UAS-pll-IRa	DCV	A	5	20	0
Myo1A-Gal4	UAS-pll-IRa	Myo1A-Gal4_X_UAS-pll-IRa	DCV	A	5	20	0
Myo1A-Gal4	UAS-pll-IRa	Myo1A-Gal4_X_UAS-pll-IRa	DCV	A	5	20	0
Myo1A-Gal4	UAS-pll-IRa	Myo1A-Gal4_X_UAS-pll-IRa	DCV	A	6	5	1
Myo1A-Gal4	UAS-pll-IRa	Myo1A-Gal4_X_UAS-pll-IRa	DCV	A	6	9	1
Myo1A-Gal4	UAS-pll-IRa	Myo1A-Gal4_X_UAS-pll-IRa	DCV	A	6	13	1
Myo1A-Gal4	UAS-pll-IRa	Myo1A-Gal4_X_UAS-pll-IRa	DCV	A	6	20	0
Myo1A-Gal4	UAS-pll-IRa	Myo1A-Gal4_X_UAS-pll-IRa	DCV	A	6	20	0
Myo1A-Gal4	UAS-pll-IRa	Myo1A-Gal4_X_UAS-pll-IRa	DCV	A	6	20	0
Myo1A-Gal4	UAS-pll-IRa	Myo1A-Gal4_X_UAS-pll-IRa	DCV	A	6	20	0
Myo1A-Gal4	UAS-pll-IRa	Myo1A-Gal4_X_UAS-pll-IRa	DCV	A	6	20	0
Myo1A-Gal4	UAS-pll-IRa	Myo1A-Gal4_X_UAS-pll-IRa	DCV	A	6	20	0
Myo1A-Gal4	UAS-pll-IRa	Myo1A-Gal4_X_UAS-pll-IRa	DCV	A	6	20	0
Myo1A-Gal4	RNAi-mCherry	Myo1A-Gal4_X_RNAi-mCherry	DCV	A	1	8	1
Myo1A-Gal4	RNAi-mCherry	Myo1A-Gal4_X_RNAi-mCherry	DCV	A	1	20	0
Myo1A-Gal4	RNAi-mCherry	Myo1A-Gal4_X_RNAi-mCherry	DCV	A	1	20	0
Myo1A-Gal4	RNAi-mCherry	Myo1A-Gal4_X_RNAi-mCherry	DCV	A	1	20	0
Myo1A-Gal4	RNAi-mCherry	Myo1A-Gal4_X_RNAi-mCherry	DCV	A	1	20	0
Myo1A-Gal4	RNAi-mCherry	Myo1A-Gal4_X_RNAi-mCherry	DCV	A	1	20	0
Myo1A-Gal4	RNAi-mCherry	Myo1A-Gal4_X_RNAi-mCherry	DCV	A	1	20	0
Myo1A-Gal4	RNAi-mCherry	Myo1A-Gal4_X_RNAi-mCherry	DCV	A	1	20	0
Myo1A-Gal4	RNAi-mCherry	Myo1A-Gal4_X_RNAi-mCherry	DCV	A	1	20	0
Myo1A-Gal4	RNAi-mCherry	Myo1A-Gal4_X_RNAi-mCherry	DCV	A	1	20	0
Myo1A-Gal4	RNAi-mCherry	Myo1A-Gal4_X_RNAi-mCherry	DCV	A	2	20	0
Myo1A-Gal4	RNAi-mCherry	Myo1A-Gal4_X_RNAi-mCherry	DCV	A	2	20	0
Myo1A-Gal4	RNAi-mCherry	Myo1A-Gal4_X_RNAi-mCherry	DCV	A	2	20	0
Myo1A-Gal4	RNAi-mCherry	Myo1A-Gal4_X_RNAi-mCherry	DCV	A	2	20	0
Myo1A-Gal4	RNAi-mCherry	Myo1A-Gal4_X_RNAi-mCherry	DCV	A	2	20	0
Myo1A-Gal4	RNAi-mCherry	Myo1A-Gal4_X_RNAi-mCherry	DCV	A	2	20	0
Myo1A-Gal4	RNAi-mCherry	Myo1A-Gal4_X_RNAi-mCherry	DCV	A	2	20	0
Myo1A-Gal4	RNAi-mCherry	Myo1A-Gal4_X_RNAi-mCherry	DCV	A	2	20	0
Myo1A-Gal4	RNAi-mCherry	Myo1A-Gal4_X_RNAi-mCherry	DCV	A	2	20	0
Myo1A-Gal4	RNAi-mCherry	Myo1A-Gal4_X_RNAi-mCherry	DCV	A	2	20	0
Myo1A-Gal4	RNAi-mCherry	Myo1A-Gal4_X_RNAi-mCherry	DCV	A	3	20	0
Myo1A-Gal4	RNAi-mCherry	Myo1A-Gal4_X_RNAi-mCherry	DCV	A	3	20	0
Myo1A-Gal4	RNAi-mCherry	Myo1A-Gal4_X_RNAi-mCherry	DCV	A	3	20	0
Myo1A-Gal4	RNAi-mCherry	Myo1A-Gal4_X_RNAi-mCherry	DCV	A	3	20	0
Myo1A-Gal4	RNAi-mCherry	Myo1A-Gal4_X_RNAi-mCherry	DCV	A	3	20	0
Myo1A-Gal4	RNAi-mCherry	Myo1A-Gal4_X_RNAi-mCherry	DCV	A	3	20	0
Myo1A-Gal4	RNAi-mCherry	Myo1A-Gal4_X_RNAi-mCherry	DCV	A	3	20	0
Myo1A-Gal4	RNAi-mCherry	Myo1A-Gal4_X_RNAi-mCherry	DCV	A	3	20	0
Myo1A-Gal4	RNAi-mCherry	Myo1A-Gal4_X_RNAi-mCherry	DCV	A	3	20	0
Myo1A-Gal4	RNAi-mCherry	Myo1A-Gal4_X_RNAi-mCherry	DCV	A	3	20	0
Myo1A-Gal4	RNAi-mCherry	Myo1A-Gal4_X_RNAi-mCherry	DCV	A	4	11	1
Myo1A-Gal4	RNAi-mCherry	Myo1A-Gal4_X_RNAi-mCherry	DCV	A	4	20	0
Myo1A-Gal4	RNAi-mCherry	Myo1A-Gal4_X_RNAi-mCherry	DCV	A	4	20	0
Myo1A-Gal4	RNAi-mCherry	Myo1A-Gal4_X_RNAi-mCherry	DCV	A	4	20	0
Myo1A-Gal4	RNAi-mCherry	Myo1A-Gal4_X_RNAi-mCherry	DCV	A	4	20	0
Myo1A-Gal4	RNAi-mCherry	Myo1A-Gal4_X_RNAi-mCherry	DCV	A	4	20	0
Myo1A-Gal4	RNAi-mCherry	Myo1A-Gal4_X_RNAi-mCherry	DCV	A	4	20	0
Myo1A-Gal4	RNAi-mCherry	Myo1A-Gal4_X_RNAi-mCherry	DCV	A	4	20	0
Myo1A-Gal4	RNAi-mCherry	Myo1A-Gal4_X_RNAi-mCherry	DCV	A	4	20	0
Myo1A-Gal4	RNAi-mCherry	Myo1A-Gal4_X_RNAi-mCherry	DCV	A	4	20	0
Myo1A-Gal4	RNAi-mCherry	Myo1A-Gal4_X_RNAi-mCherry	DCV	A	5	8	1
Myo1A-Gal4	RNAi-mCherry	Myo1A-Gal4_X_RNAi-mCherry	DCV	A	5	20	0
Myo1A-Gal4	RNAi-mCherry	Myo1A-Gal4_X_RNAi-mCherry	DCV	A	5	20	0
Myo1A-Gal4	RNAi-mCherry	Myo1A-Gal4_X_RNAi-mCherry	DCV	A	5	20	0
Myo1A-Gal4	RNAi-mCherry	Myo1A-Gal4_X_RNAi-mCherry	DCV	A	5	20	0
Myo1A-Gal4	RNAi-mCherry	Myo1A-Gal4_X_RNAi-mCherry	DCV	A	5	20	0
Myo1A-Gal4	RNAi-mCherry	Myo1A-Gal4_X_RNAi-mCherry	DCV	A	5	20	0
Myo1A-Gal4	RNAi-mCherry	Myo1A-Gal4_X_RNAi-mCherry	DCV	A	5	20	0
Myo1A-Gal4	RNAi-mCherry	Myo1A-Gal4_X_RNAi-mCherry	DCV	A	5	20	0
Myo1A-Gal4	RNAi-mCherry	Myo1A-Gal4_X_RNAi-mCherry	DCV	A	5	20	0
Myo1A-Gal4	RNAi-mCherry	Myo1A-Gal4_X_RNAi-mCherry	DCV	A	6	6	1
Myo1A-Gal4	RNAi-mCherry	Myo1A-Gal4_X_RNAi-mCherry	DCV	A	6	7	1
Myo1A-Gal4	RNAi-mCherry	Myo1A-Gal4_X_RNAi-mCherry	DCV	A	6	7	1
Myo1A-Gal4	RNAi-mCherry	Myo1A-Gal4_X_RNAi-mCherry	DCV	A	6	12	1
Myo1A-Gal4	RNAi-mCherry	Myo1A-Gal4_X_RNAi-mCherry	DCV	A	6	13	1
Myo1A-Gal4	RNAi-mCherry	Myo1A-Gal4_X_RNAi-mCherry	DCV	A	6	20	0
Myo1A-Gal4	RNAi-mCherry	Myo1A-Gal4_X_RNAi-mCherry	DCV	A	6	20	0
Myo1A-Gal4	RNAi-mCherry	Myo1A-Gal4_X_RNAi-mCherry	DCV	A	6	20	0
Myo1A-Gal4	RNAi-mCherry	Myo1A-Gal4_X_RNAi-mCherry	DCV	A	6	20	0
Myo1A-Gal4	RNAi-mCherry	Myo1A-Gal4_X_RNAi-mCherry	DCV	A	6	20	0
Myo1A-Gal4	UAS-pll-IRb	Myo1A-Gal4_X_UAS-pll-IRb	DCV	A	1	5	1
Myo1A-Gal4	UAS-pll-IRb	Myo1A-Gal4_X_UAS-pll-IRb	DCV	A	1	11	1
Myo1A-Gal4	UAS-pll-IRb	Myo1A-Gal4_X_UAS-pll-IRb	DCV	A	1	20	0
Myo1A-Gal4	UAS-pll-IRb	Myo1A-Gal4_X_UAS-pll-IRb	DCV	A	1	20	0
Myo1A-Gal4	UAS-pll-IRb	Myo1A-Gal4_X_UAS-pll-IRb	DCV	A	1	20	0
Myo1A-Gal4	UAS-pll-IRb	Myo1A-Gal4_X_UAS-pll-IRb	DCV	A	1	20	0
Myo1A-Gal4	UAS-pll-IRb	Myo1A-Gal4_X_UAS-pll-IRb	DCV	A	1	20	0
Myo1A-Gal4	UAS-pll-IRb	Myo1A-Gal4_X_UAS-pll-IRb	DCV	A	1	20	0
Myo1A-Gal4	UAS-pll-IRb	Myo1A-Gal4_X_UAS-pll-IRb	DCV	A	1	20	0
Myo1A-Gal4	UAS-pll-IRb	Myo1A-Gal4_X_UAS-pll-IRb	DCV	A	1	20	0
Myo1A-Gal4	UAS-pll-IRb	Myo1A-Gal4_X_UAS-pll-IRb	DCV	A	2	7	1
Myo1A-Gal4	UAS-pll-IRb	Myo1A-Gal4_X_UAS-pll-IRb	DCV	A	2	20	0
Myo1A-Gal4	UAS-pll-IRb	Myo1A-Gal4_X_UAS-pll-IRb	DCV	A	2	20	0
Myo1A-Gal4	UAS-pll-IRb	Myo1A-Gal4_X_UAS-pll-IRb	DCV	A	2	20	0
Myo1A-Gal4	UAS-pll-IRb	Myo1A-Gal4_X_UAS-pll-IRb	DCV	A	2	20	0
Myo1A-Gal4	UAS-pll-IRb	Myo1A-Gal4_X_UAS-pll-IRb	DCV	A	2	20	0
Myo1A-Gal4	UAS-pll-IRb	Myo1A-Gal4_X_UAS-pll-IRb	DCV	A	2	20	0
Myo1A-Gal4	UAS-pll-IRb	Myo1A-Gal4_X_UAS-pll-IRb	DCV	A	2	20	0
Myo1A-Gal4	UAS-pll-IRb	Myo1A-Gal4_X_UAS-pll-IRb	DCV	A	2	20	0
Myo1A-Gal4	UAS-pll-IRb	Myo1A-Gal4_X_UAS-pll-IRb	DCV	A	2	20	0
Myo1A-Gal4	UAS-pll-IRb	Myo1A-Gal4_X_UAS-pll-IRb	DCV	A	3	7	1
Myo1A-Gal4	UAS-pll-IRb	Myo1A-Gal4_X_UAS-pll-IRb	DCV	A	3	10	1
Myo1A-Gal4	UAS-pll-IRb	Myo1A-Gal4_X_UAS-pll-IRb	DCV	A	3	20	0
Myo1A-Gal4	UAS-pll-IRb	Myo1A-Gal4_X_UAS-pll-IRb	DCV	A	3	20	0
Myo1A-Gal4	UAS-pll-IRb	Myo1A-Gal4_X_UAS-pll-IRb	DCV	A	3	20	0
Myo1A-Gal4	UAS-pll-IRb	Myo1A-Gal4_X_UAS-pll-IRb	DCV	A	3	20	0
Myo1A-Gal4	UAS-pll-IRb	Myo1A-Gal4_X_UAS-pll-IRb	DCV	A	3	20	0
Myo1A-Gal4	UAS-pll-IRb	Myo1A-Gal4_X_UAS-pll-IRb	DCV	A	3	20	0
Myo1A-Gal4	UAS-pll-IRb	Myo1A-Gal4_X_UAS-pll-IRb	DCV	A	3	20	0
Myo1A-Gal4	UAS-pll-IRb	Myo1A-Gal4_X_UAS-pll-IRb	DCV	A	3	20	0
Myo1A-Gal4	UAS-pll-IRb	Myo1A-Gal4_X_UAS-pll-IRb	DCV	A	4	20	0
Myo1A-Gal4	UAS-pll-IRb	Myo1A-Gal4_X_UAS-pll-IRb	DCV	A	4	20	0
Myo1A-Gal4	UAS-pll-IRb	Myo1A-Gal4_X_UAS-pll-IRb	DCV	A	4	20	0
Myo1A-Gal4	UAS-pll-IRb	Myo1A-Gal4_X_UAS-pll-IRb	DCV	A	4	20	0
Myo1A-Gal4	UAS-pll-IRb	Myo1A-Gal4_X_UAS-pll-IRb	DCV	A	4	20	0
Myo1A-Gal4	UAS-pll-IRb	Myo1A-Gal4_X_UAS-pll-IRb	DCV	A	4	20	0
Myo1A-Gal4	UAS-pll-IRb	Myo1A-Gal4_X_UAS-pll-IRb	DCV	A	4	20	0
Myo1A-Gal4	UAS-pll-IRb	Myo1A-Gal4_X_UAS-pll-IRb	DCV	A	4	20	0
Myo1A-Gal4	UAS-pll-IRb	Myo1A-Gal4_X_UAS-pll-IRb	DCV	A	4	20	0
Myo1A-Gal4	UAS-pll-IRb	Myo1A-Gal4_X_UAS-pll-IRb	DCV	A	4	20	0
Myo1A-Gal4	UAS-pll-IRb	Myo1A-Gal4_X_UAS-pll-IRb	DCV	A	5	7	1
Myo1A-Gal4	UAS-pll-IRb	Myo1A-Gal4_X_UAS-pll-IRb	DCV	A	5	8	1
Myo1A-Gal4	UAS-pll-IRb	Myo1A-Gal4_X_UAS-pll-IRb	DCV	A	5	13	1
Myo1A-Gal4	UAS-pll-IRb	Myo1A-Gal4_X_UAS-pll-IRb	DCV	A	5	20	0
Myo1A-Gal4	UAS-pll-IRb	Myo1A-Gal4_X_UAS-pll-IRb	DCV	A	5	20	0
Myo1A-Gal4	UAS-pll-IRb	Myo1A-Gal4_X_UAS-pll-IRb	DCV	A	5	20	0
Myo1A-Gal4	UAS-pll-IRb	Myo1A-Gal4_X_UAS-pll-IRb	DCV	A	5	20	0
Myo1A-Gal4	UAS-pll-IRb	Myo1A-Gal4_X_UAS-pll-IRb	DCV	A	5	20	0
Myo1A-Gal4	UAS-pll-IRb	Myo1A-Gal4_X_UAS-pll-IRb	DCV	A	5	20	0
Myo1A-Gal4	UAS-pll-IRb	Myo1A-Gal4_X_UAS-pll-IRb	DCV	A	5	20	0
Myo1A-Gal4	UAS-pll-IRb	Myo1A-Gal4_X_UAS-pll-IRb	DCV	A	6	7	1
Myo1A-Gal4	UAS-pll-IRb	Myo1A-Gal4_X_UAS-pll-IRb	DCV	A	6	8	1
Myo1A-Gal4	UAS-pll-IRb	Myo1A-Gal4_X_UAS-pll-IRb	DCV	A	6	20	0
Myo1A-Gal4	UAS-pll-IRb	Myo1A-Gal4_X_UAS-pll-IRb	DCV	A	6	20	0
Myo1A-Gal4	UAS-pll-IRb	Myo1A-Gal4_X_UAS-pll-IRb	DCV	A	6	20	0
Myo1A-Gal4	UAS-pll-IRb	Myo1A-Gal4_X_UAS-pll-IRb	DCV	A	6	20	0
Myo1A-Gal4	UAS-pll-IRb	Myo1A-Gal4_X_UAS-pll-IRb	DCV	A	6	20	0
Myo1A-Gal4	UAS-pll-IRb	Myo1A-Gal4_X_UAS-pll-IRb	DCV	A	6	20	0
Myo1A-Gal4	UAS-pll-IRb	Myo1A-Gal4_X_UAS-pll-IRb	DCV	A	6	20	0
Myo1A-Gal4	UAS-pll-IRb	Myo1A-Gal4_X_UAS-pll-IRb	DCV	A	6	20	0
Myo1A-Gal4	UAS-pll-IRc	Myo1A-Gal4_X_UAS-pll-IRc	DCV	A	1	11	1
Myo1A-Gal4	UAS-pll-IRc	Myo1A-Gal4_X_UAS-pll-IRc	DCV	A	1	13	1
Myo1A-Gal4	UAS-pll-IRc	Myo1A-Gal4_X_UAS-pll-IRc	DCV	A	1	16	1
Myo1A-Gal4	UAS-pll-IRc	Myo1A-Gal4_X_UAS-pll-IRc	DCV	A	1	20	0
Myo1A-Gal4	UAS-pll-IRc	Myo1A-Gal4_X_UAS-pll-IRc	DCV	A	1	20	0
Myo1A-Gal4	UAS-pll-IRc	Myo1A-Gal4_X_UAS-pll-IRc	DCV	A	1	20	0
Myo1A-Gal4	UAS-pll-IRc	Myo1A-Gal4_X_UAS-pll-IRc	DCV	A	1	20	0
Myo1A-Gal4	UAS-pll-IRc	Myo1A-Gal4_X_UAS-pll-IRc	DCV	A	1	20	0
Myo1A-Gal4	UAS-pll-IRc	Myo1A-Gal4_X_UAS-pll-IRc	DCV	A	1	20	0
Myo1A-Gal4	UAS-pll-IRc	Myo1A-Gal4_X_UAS-pll-IRc	DCV	A	1	20	0
Myo1A-Gal4	UAS-pll-IRc	Myo1A-Gal4_X_UAS-pll-IRc	DCV	A	2	20	0
Myo1A-Gal4	UAS-pll-IRc	Myo1A-Gal4_X_UAS-pll-IRc	DCV	A	2	20	0
Myo1A-Gal4	UAS-pll-IRc	Myo1A-Gal4_X_UAS-pll-IRc	DCV	A	2	20	0
Myo1A-Gal4	UAS-pll-IRc	Myo1A-Gal4_X_UAS-pll-IRc	DCV	A	2	20	0
Myo1A-Gal4	UAS-pll-IRc	Myo1A-Gal4_X_UAS-pll-IRc	DCV	A	2	20	0
Myo1A-Gal4	UAS-pll-IRc	Myo1A-Gal4_X_UAS-pll-IRc	DCV	A	2	20	0
Myo1A-Gal4	UAS-pll-IRc	Myo1A-Gal4_X_UAS-pll-IRc	DCV	A	2	20	0
Myo1A-Gal4	UAS-pll-IRc	Myo1A-Gal4_X_UAS-pll-IRc	DCV	A	2	20	0
Myo1A-Gal4	UAS-pll-IRc	Myo1A-Gal4_X_UAS-pll-IRc	DCV	A	2	20	0
Myo1A-Gal4	UAS-pll-IRc	Myo1A-Gal4_X_UAS-pll-IRc	DCV	A	2	20	0
Myo1A-Gal4	UAS-pll-IRc	Myo1A-Gal4_X_UAS-pll-IRc	DCV	A	3	20	0
Myo1A-Gal4	UAS-pll-IRc	Myo1A-Gal4_X_UAS-pll-IRc	DCV	A	3	20	0
Myo1A-Gal4	UAS-pll-IRc	Myo1A-Gal4_X_UAS-pll-IRc	DCV	A	3	20	0
Myo1A-Gal4	UAS-pll-IRc	Myo1A-Gal4_X_UAS-pll-IRc	DCV	A	3	20	0
Myo1A-Gal4	UAS-pll-IRc	Myo1A-Gal4_X_UAS-pll-IRc	DCV	A	3	20	0
Myo1A-Gal4	UAS-pll-IRc	Myo1A-Gal4_X_UAS-pll-IRc	DCV	A	3	20	0
Myo1A-Gal4	UAS-pll-IRc	Myo1A-Gal4_X_UAS-pll-IRc	DCV	A	3	20	0
Myo1A-Gal4	UAS-pll-IRc	Myo1A-Gal4_X_UAS-pll-IRc	DCV	A	3	20	0
Myo1A-Gal4	UAS-pll-IRc	Myo1A-Gal4_X_UAS-pll-IRc	DCV	A	3	20	0
Myo1A-Gal4	UAS-pll-IRc	Myo1A-Gal4_X_UAS-pll-IRc	DCV	A	3	20	0
Myo1A-Gal4	UAS-pll-IRc	Myo1A-Gal4_X_UAS-pll-IRc	DCV	A	4	15	1
Myo1A-Gal4	UAS-pll-IRc	Myo1A-Gal4_X_UAS-pll-IRc	DCV	A	4	20	0
Myo1A-Gal4	UAS-pll-IRc	Myo1A-Gal4_X_UAS-pll-IRc	DCV	A	4	20	0
Myo1A-Gal4	UAS-pll-IRc	Myo1A-Gal4_X_UAS-pll-IRc	DCV	A	4	20	0
Myo1A-Gal4	UAS-pll-IRc	Myo1A-Gal4_X_UAS-pll-IRc	DCV	A	4	20	0
Myo1A-Gal4	UAS-pll-IRc	Myo1A-Gal4_X_UAS-pll-IRc	DCV	A	4	20	0
Myo1A-Gal4	UAS-pll-IRc	Myo1A-Gal4_X_UAS-pll-IRc	DCV	A	4	20	0
Myo1A-Gal4	UAS-pll-IRc	Myo1A-Gal4_X_UAS-pll-IRc	DCV	A	4	20	0
Myo1A-Gal4	UAS-pll-IRc	Myo1A-Gal4_X_UAS-pll-IRc	DCV	A	4	20	0
Myo1A-Gal4	UAS-pll-IRc	Myo1A-Gal4_X_UAS-pll-IRc	DCV	A	4	20	0
Myo1A-Gal4	UAS-pll-IRc	Myo1A-Gal4_X_UAS-pll-IRc	DCV	A	5	6	1
Myo1A-Gal4	UAS-pll-IRc	Myo1A-Gal4_X_UAS-pll-IRc	DCV	A	5	8	1
Myo1A-Gal4	UAS-pll-IRc	Myo1A-Gal4_X_UAS-pll-IRc	DCV	A	5	10	1
Myo1A-Gal4	UAS-pll-IRc	Myo1A-Gal4_X_UAS-pll-IRc	DCV	A	5	13	1
Myo1A-Gal4	UAS-pll-IRc	Myo1A-Gal4_X_UAS-pll-IRc	DCV	A	5	20	0
Myo1A-Gal4	UAS-pll-IRc	Myo1A-Gal4_X_UAS-pll-IRc	DCV	A	5	20	0
Myo1A-Gal4	UAS-pll-IRc	Myo1A-Gal4_X_UAS-pll-IRc	DCV	A	5	20	0
Myo1A-Gal4	UAS-pll-IRc	Myo1A-Gal4_X_UAS-pll-IRc	DCV	A	5	20	0
Myo1A-Gal4	UAS-pll-IRc	Myo1A-Gal4_X_UAS-pll-IRc	DCV	A	5	20	0
Myo1A-Gal4	UAS-pll-IRc	Myo1A-Gal4_X_UAS-pll-IRc	DCV	A	5	20	0
Myo1A-Gal4	UAS-pll-IRc	Myo1A-Gal4_X_UAS-pll-IRc	DCV	A	6	6	1
Myo1A-Gal4	UAS-pll-IRc	Myo1A-Gal4_X_UAS-pll-IRc	DCV	A	6	20	0
Myo1A-Gal4	UAS-pll-IRc	Myo1A-Gal4_X_UAS-pll-IRc	DCV	A	6	20	0
Myo1A-Gal4	UAS-pll-IRc	Myo1A-Gal4_X_UAS-pll-IRc	DCV	A	6	20	0
Myo1A-Gal4	UAS-pll-IRc	Myo1A-Gal4_X_UAS-pll-IRc	DCV	A	6	20	0
Myo1A-Gal4	UAS-pll-IRc	Myo1A-Gal4_X_UAS-pll-IRc	DCV	A	6	20	0
Myo1A-Gal4	UAS-pll-IRc	Myo1A-Gal4_X_UAS-pll-IRc	DCV	A	6	20	0
Myo1A-Gal4	UAS-pll-IRc	Myo1A-Gal4_X_UAS-pll-IRc	DCV	A	6	20	0
Myo1A-Gal4	UAS-pll-IRc	Myo1A-Gal4_X_UAS-pll-IRc	DCV	A	6	20	0
Myo1A-Gal4	UAS-pll-IRc	Myo1A-Gal4_X_UAS-pll-IRc	DCV	A	6	20	0
Myo1A-Gal4	UAS-pll-IRa	Myo1A-Gal4_X_UAS-pll-IRa	Mock	A	1	20	0
Myo1A-Gal4	UAS-pll-IRa	Myo1A-Gal4_X_UAS-pll-IRa	Mock	A	1	20	0
Myo1A-Gal4	UAS-pll-IRa	Myo1A-Gal4_X_UAS-pll-IRa	Mock	A	1	20	0
Myo1A-Gal4	UAS-pll-IRa	Myo1A-Gal4_X_UAS-pll-IRa	Mock	A	1	20	0
Myo1A-Gal4	UAS-pll-IRa	Myo1A-Gal4_X_UAS-pll-IRa	Mock	A	1	20	0
Myo1A-Gal4	UAS-pll-IRa	Myo1A-Gal4_X_UAS-pll-IRa	Mock	A	1	20	0
Myo1A-Gal4	UAS-pll-IRa	Myo1A-Gal4_X_UAS-pll-IRa	Mock	A	1	20	0
Myo1A-Gal4	UAS-pll-IRa	Myo1A-Gal4_X_UAS-pll-IRa	Mock	A	1	20	0
Myo1A-Gal4	UAS-pll-IRa	Myo1A-Gal4_X_UAS-pll-IRa	Mock	A	1	20	0
Myo1A-Gal4	UAS-pll-IRa	Myo1A-Gal4_X_UAS-pll-IRa	Mock	A	1	20	0
Myo1A-Gal4	UAS-pll-IRa	Myo1A-Gal4_X_UAS-pll-IRa	Mock	A	2	20	0
Myo1A-Gal4	UAS-pll-IRa	Myo1A-Gal4_X_UAS-pll-IRa	Mock	A	2	20	0
Myo1A-Gal4	UAS-pll-IRa	Myo1A-Gal4_X_UAS-pll-IRa	Mock	A	2	20	0
Myo1A-Gal4	UAS-pll-IRa	Myo1A-Gal4_X_UAS-pll-IRa	Mock	A	2	20	0
Myo1A-Gal4	UAS-pll-IRa	Myo1A-Gal4_X_UAS-pll-IRa	Mock	A	2	20	0
Myo1A-Gal4	UAS-pll-IRa	Myo1A-Gal4_X_UAS-pll-IRa	Mock	A	2	20	0
Myo1A-Gal4	UAS-pll-IRa	Myo1A-Gal4_X_UAS-pll-IRa	Mock	A	2	20	0
Myo1A-Gal4	UAS-pll-IRa	Myo1A-Gal4_X_UAS-pll-IRa	Mock	A	2	20	0
Myo1A-Gal4	UAS-pll-IRa	Myo1A-Gal4_X_UAS-pll-IRa	Mock	A	2	20	0
Myo1A-Gal4	UAS-pll-IRa	Myo1A-Gal4_X_UAS-pll-IRa	Mock	A	2	20	0
Myo1A-Gal4	UAS-pll-IRa	Myo1A-Gal4_X_UAS-pll-IRa	Mock	A	3	20	0
Myo1A-Gal4	UAS-pll-IRa	Myo1A-Gal4_X_UAS-pll-IRa	Mock	A	3	20	0
Myo1A-Gal4	UAS-pll-IRa	Myo1A-Gal4_X_UAS-pll-IRa	Mock	A	3	20	0
Myo1A-Gal4	UAS-pll-IRa	Myo1A-Gal4_X_UAS-pll-IRa	Mock	A	3	20	0
Myo1A-Gal4	UAS-pll-IRa	Myo1A-Gal4_X_UAS-pll-IRa	Mock	A	3	20	0
Myo1A-Gal4	UAS-pll-IRa	Myo1A-Gal4_X_UAS-pll-IRa	Mock	A	3	20	0
Myo1A-Gal4	UAS-pll-IRa	Myo1A-Gal4_X_UAS-pll-IRa	Mock	A	3	20	0
Myo1A-Gal4	UAS-pll-IRa	Myo1A-Gal4_X_UAS-pll-IRa	Mock	A	3	20	0
Myo1A-Gal4	UAS-pll-IRa	Myo1A-Gal4_X_UAS-pll-IRa	Mock	A	3	20	0
Myo1A-Gal4	UAS-pll-IRa	Myo1A-Gal4_X_UAS-pll-IRa	Mock	A	3	20	0
Myo1A-Gal4	UAS-pll-IRa	Myo1A-Gal4_X_UAS-pll-IRa	Mock	A	4	20	0
Myo1A-Gal4	UAS-pll-IRa	Myo1A-Gal4_X_UAS-pll-IRa	Mock	A	4	20	0
Myo1A-Gal4	UAS-pll-IRa	Myo1A-Gal4_X_UAS-pll-IRa	Mock	A	4	20	0
Myo1A-Gal4	UAS-pll-IRa	Myo1A-Gal4_X_UAS-pll-IRa	Mock	A	4	20	0
Myo1A-Gal4	UAS-pll-IRa	Myo1A-Gal4_X_UAS-pll-IRa	Mock	A	4	20	0
Myo1A-Gal4	UAS-pll-IRa	Myo1A-Gal4_X_UAS-pll-IRa	Mock	A	4	20	0
Myo1A-Gal4	UAS-pll-IRa	Myo1A-Gal4_X_UAS-pll-IRa	Mock	A	4	20	0
Myo1A-Gal4	UAS-pll-IRa	Myo1A-Gal4_X_UAS-pll-IRa	Mock	A	4	20	0
Myo1A-Gal4	UAS-pll-IRa	Myo1A-Gal4_X_UAS-pll-IRa	Mock	A	4	20	0
Myo1A-Gal4	UAS-pll-IRa	Myo1A-Gal4_X_UAS-pll-IRa	Mock	A	4	20	0
Myo1A-Gal4	UAS-pll-IRa	Myo1A-Gal4_X_UAS-pll-IRa	Mock	A	5	20	0
Myo1A-Gal4	UAS-pll-IRa	Myo1A-Gal4_X_UAS-pll-IRa	Mock	A	5	20	0
Myo1A-Gal4	UAS-pll-IRa	Myo1A-Gal4_X_UAS-pll-IRa	Mock	A	5	20	0
Myo1A-Gal4	UAS-pll-IRa	Myo1A-Gal4_X_UAS-pll-IRa	Mock	A	5	20	0
Myo1A-Gal4	UAS-pll-IRa	Myo1A-Gal4_X_UAS-pll-IRa	Mock	A	5	20	0
Myo1A-Gal4	UAS-pll-IRa	Myo1A-Gal4_X_UAS-pll-IRa	Mock	A	5	20	0
Myo1A-Gal4	UAS-pll-IRa	Myo1A-Gal4_X_UAS-pll-IRa	Mock	A	5	20	0
Myo1A-Gal4	UAS-pll-IRa	Myo1A-Gal4_X_UAS-pll-IRa	Mock	A	5	20	0
Myo1A-Gal4	UAS-pll-IRa	Myo1A-Gal4_X_UAS-pll-IRa	Mock	A	5	20	0
Myo1A-Gal4	UAS-pll-IRa	Myo1A-Gal4_X_UAS-pll-IRa	Mock	A	5	20	0
Myo1A-Gal4	UAS-pll-IRa	Myo1A-Gal4_X_UAS-pll-IRa	Mock	A	6	20	1
Myo1A-Gal4	UAS-pll-IRa	Myo1A-Gal4_X_UAS-pll-IRa	Mock	A	6	20	0
Myo1A-Gal4	UAS-pll-IRa	Myo1A-Gal4_X_UAS-pll-IRa	Mock	A	6	20	0
Myo1A-Gal4	UAS-pll-IRa	Myo1A-Gal4_X_UAS-pll-IRa	Mock	A	6	20	0
Myo1A-Gal4	UAS-pll-IRa	Myo1A-Gal4_X_UAS-pll-IRa	Mock	A	6	20	0
Myo1A-Gal4	UAS-pll-IRa	Myo1A-Gal4_X_UAS-pll-IRa	Mock	A	6	20	0
Myo1A-Gal4	UAS-pll-IRa	Myo1A-Gal4_X_UAS-pll-IRa	Mock	A	6	20	0
Myo1A-Gal4	UAS-pll-IRa	Myo1A-Gal4_X_UAS-pll-IRa	Mock	A	6	20	0
Myo1A-Gal4	UAS-pll-IRa	Myo1A-Gal4_X_UAS-pll-IRa	Mock	A	6	20	0
Myo1A-Gal4	UAS-pll-IRa	Myo1A-Gal4_X_UAS-pll-IRa	Mock	A	6	20	0
Myo1A-Gal4	RNAi-mCherry	Myo1A-Gal4_X_RNAi-mCherry	Mock	A	1	20	0
Myo1A-Gal4	RNAi-mCherry	Myo1A-Gal4_X_RNAi-mCherry	Mock	A	1	20	0
Myo1A-Gal4	RNAi-mCherry	Myo1A-Gal4_X_RNAi-mCherry	Mock	A	1	20	0
Myo1A-Gal4	RNAi-mCherry	Myo1A-Gal4_X_RNAi-mCherry	Mock	A	1	20	0
Myo1A-Gal4	RNAi-mCherry	Myo1A-Gal4_X_RNAi-mCherry	Mock	A	1	20	0
Myo1A-Gal4	RNAi-mCherry	Myo1A-Gal4_X_RNAi-mCherry	Mock	A	1	20	0
Myo1A-Gal4	RNAi-mCherry	Myo1A-Gal4_X_RNAi-mCherry	Mock	A	1	20	0
Myo1A-Gal4	RNAi-mCherry	Myo1A-Gal4_X_RNAi-mCherry	Mock	A	1	20	0
Myo1A-Gal4	RNAi-mCherry	Myo1A-Gal4_X_RNAi-mCherry	Mock	A	1	20	0
Myo1A-Gal4	RNAi-mCherry	Myo1A-Gal4_X_RNAi-mCherry	Mock	A	1	20	0
Myo1A-Gal4	RNAi-mCherry	Myo1A-Gal4_X_RNAi-mCherry	Mock	A	2	15	1
Myo1A-Gal4	RNAi-mCherry	Myo1A-Gal4_X_RNAi-mCherry	Mock	A	2	20	0
Myo1A-Gal4	RNAi-mCherry	Myo1A-Gal4_X_RNAi-mCherry	Mock	A	2	20	0
Myo1A-Gal4	RNAi-mCherry	Myo1A-Gal4_X_RNAi-mCherry	Mock	A	2	20	0
Myo1A-Gal4	RNAi-mCherry	Myo1A-Gal4_X_RNAi-mCherry	Mock	A	2	20	0
Myo1A-Gal4	RNAi-mCherry	Myo1A-Gal4_X_RNAi-mCherry	Mock	A	2	20	0
Myo1A-Gal4	RNAi-mCherry	Myo1A-Gal4_X_RNAi-mCherry	Mock	A	2	20	0
Myo1A-Gal4	RNAi-mCherry	Myo1A-Gal4_X_RNAi-mCherry	Mock	A	2	20	0
Myo1A-Gal4	RNAi-mCherry	Myo1A-Gal4_X_RNAi-mCherry	Mock	A	2	20	0
Myo1A-Gal4	RNAi-mCherry	Myo1A-Gal4_X_RNAi-mCherry	Mock	A	2	20	0
Myo1A-Gal4	RNAi-mCherry	Myo1A-Gal4_X_RNAi-mCherry	Mock	A	3	20	0
Myo1A-Gal4	RNAi-mCherry	Myo1A-Gal4_X_RNAi-mCherry	Mock	A	3	20	0
Myo1A-Gal4	RNAi-mCherry	Myo1A-Gal4_X_RNAi-mCherry	Mock	A	3	20	0
Myo1A-Gal4	RNAi-mCherry	Myo1A-Gal4_X_RNAi-mCherry	Mock	A	3	20	0
Myo1A-Gal4	RNAi-mCherry	Myo1A-Gal4_X_RNAi-mCherry	Mock	A	3	20	0
Myo1A-Gal4	RNAi-mCherry	Myo1A-Gal4_X_RNAi-mCherry	Mock	A	3	20	0
Myo1A-Gal4	RNAi-mCherry	Myo1A-Gal4_X_RNAi-mCherry	Mock	A	3	20	0
Myo1A-Gal4	RNAi-mCherry	Myo1A-Gal4_X_RNAi-mCherry	Mock	A	3	20	0
Myo1A-Gal4	RNAi-mCherry	Myo1A-Gal4_X_RNAi-mCherry	Mock	A	3	20	0
Myo1A-Gal4	RNAi-mCherry	Myo1A-Gal4_X_RNAi-mCherry	Mock	A	3	20	0
Myo1A-Gal4	RNAi-mCherry	Myo1A-Gal4_X_RNAi-mCherry	Mock	A	4	20	0
Myo1A-Gal4	RNAi-mCherry	Myo1A-Gal4_X_RNAi-mCherry	Mock	A	4	20	0
Myo1A-Gal4	RNAi-mCherry	Myo1A-Gal4_X_RNAi-mCherry	Mock	A	4	20	0
Myo1A-Gal4	RNAi-mCherry	Myo1A-Gal4_X_RNAi-mCherry	Mock	A	4	20	0
Myo1A-Gal4	RNAi-mCherry	Myo1A-Gal4_X_RNAi-mCherry	Mock	A	4	20	0
Myo1A-Gal4	RNAi-mCherry	Myo1A-Gal4_X_RNAi-mCherry	Mock	A	4	20	0
Myo1A-Gal4	RNAi-mCherry	Myo1A-Gal4_X_RNAi-mCherry	Mock	A	4	20	0
Myo1A-Gal4	RNAi-mCherry	Myo1A-Gal4_X_RNAi-mCherry	Mock	A	4	20	0
Myo1A-Gal4	RNAi-mCherry	Myo1A-Gal4_X_RNAi-mCherry	Mock	A	4	20	0
Myo1A-Gal4	RNAi-mCherry	Myo1A-Gal4_X_RNAi-mCherry	Mock	A	4	20	0
Myo1A-Gal4	RNAi-mCherry	Myo1A-Gal4_X_RNAi-mCherry	Mock	A	5	20	0
Myo1A-Gal4	RNAi-mCherry	Myo1A-Gal4_X_RNAi-mCherry	Mock	A	5	20	0
Myo1A-Gal4	RNAi-mCherry	Myo1A-Gal4_X_RNAi-mCherry	Mock	A	5	20	0
Myo1A-Gal4	RNAi-mCherry	Myo1A-Gal4_X_RNAi-mCherry	Mock	A	5	20	0
Myo1A-Gal4	RNAi-mCherry	Myo1A-Gal4_X_RNAi-mCherry	Mock	A	5	20	0
Myo1A-Gal4	RNAi-mCherry	Myo1A-Gal4_X_RNAi-mCherry	Mock	A	5	20	0
Myo1A-Gal4	RNAi-mCherry	Myo1A-Gal4_X_RNAi-mCherry	Mock	A	5	20	0
Myo1A-Gal4	RNAi-mCherry	Myo1A-Gal4_X_RNAi-mCherry	Mock	A	5	20	0
Myo1A-Gal4	RNAi-mCherry	Myo1A-Gal4_X_RNAi-mCherry	Mock	A	5	20	0
Myo1A-Gal4	RNAi-mCherry	Myo1A-Gal4_X_RNAi-mCherry	Mock	A	5	20	0
Myo1A-Gal4	RNAi-mCherry	Myo1A-Gal4_X_RNAi-mCherry	Mock	A	6	20	0
Myo1A-Gal4	RNAi-mCherry	Myo1A-Gal4_X_RNAi-mCherry	Mock	A	6	20	0
Myo1A-Gal4	RNAi-mCherry	Myo1A-Gal4_X_RNAi-mCherry	Mock	A	6	20	0
Myo1A-Gal4	RNAi-mCherry	Myo1A-Gal4_X_RNAi-mCherry	Mock	A	6	20	0
Myo1A-Gal4	RNAi-mCherry	Myo1A-Gal4_X_RNAi-mCherry	Mock	A	6	20	0
Myo1A-Gal4	RNAi-mCherry	Myo1A-Gal4_X_RNAi-mCherry	Mock	A	6	20	0
Myo1A-Gal4	RNAi-mCherry	Myo1A-Gal4_X_RNAi-mCherry	Mock	A	6	20	0
Myo1A-Gal4	RNAi-mCherry	Myo1A-Gal4_X_RNAi-mCherry	Mock	A	6	20	0
Myo1A-Gal4	RNAi-mCherry	Myo1A-Gal4_X_RNAi-mCherry	Mock	A	6	20	0
Myo1A-Gal4	RNAi-mCherry	Myo1A-Gal4_X_RNAi-mCherry	Mock	A	6	20	0
Myo1A-Gal4	UAS-pll-IRb	Myo1A-Gal4_X_UAS-pll-IRb	Mock	A	1	20	0
Myo1A-Gal4	UAS-pll-IRb	Myo1A-Gal4_X_UAS-pll-IRb	Mock	A	1	20	0
Myo1A-Gal4	UAS-pll-IRb	Myo1A-Gal4_X_UAS-pll-IRb	Mock	A	1	20	0
Myo1A-Gal4	UAS-pll-IRb	Myo1A-Gal4_X_UAS-pll-IRb	Mock	A	1	20	0
Myo1A-Gal4	UAS-pll-IRb	Myo1A-Gal4_X_UAS-pll-IRb	Mock	A	1	20	0
Myo1A-Gal4	UAS-pll-IRb	Myo1A-Gal4_X_UAS-pll-IRb	Mock	A	1	20	0
Myo1A-Gal4	UAS-pll-IRb	Myo1A-Gal4_X_UAS-pll-IRb	Mock	A	1	20	0
Myo1A-Gal4	UAS-pll-IRb	Myo1A-Gal4_X_UAS-pll-IRb	Mock	A	1	20	0
Myo1A-Gal4	UAS-pll-IRb	Myo1A-Gal4_X_UAS-pll-IRb	Mock	A	1	20	0
Myo1A-Gal4	UAS-pll-IRb	Myo1A-Gal4_X_UAS-pll-IRb	Mock	A	1	20	0
Myo1A-Gal4	UAS-pll-IRb	Myo1A-Gal4_X_UAS-pll-IRb	Mock	A	2	20	0
Myo1A-Gal4	UAS-pll-IRb	Myo1A-Gal4_X_UAS-pll-IRb	Mock	A	2	20	0
Myo1A-Gal4	UAS-pll-IRb	Myo1A-Gal4_X_UAS-pll-IRb	Mock	A	2	20	0
Myo1A-Gal4	UAS-pll-IRb	Myo1A-Gal4_X_UAS-pll-IRb	Mock	A	2	20	0
Myo1A-Gal4	UAS-pll-IRb	Myo1A-Gal4_X_UAS-pll-IRb	Mock	A	2	20	0
Myo1A-Gal4	UAS-pll-IRb	Myo1A-Gal4_X_UAS-pll-IRb	Mock	A	2	20	0
Myo1A-Gal4	UAS-pll-IRb	Myo1A-Gal4_X_UAS-pll-IRb	Mock	A	2	20	0
Myo1A-Gal4	UAS-pll-IRb	Myo1A-Gal4_X_UAS-pll-IRb	Mock	A	2	20	0
Myo1A-Gal4	UAS-pll-IRb	Myo1A-Gal4_X_UAS-pll-IRb	Mock	A	2	20	0
Myo1A-Gal4	UAS-pll-IRb	Myo1A-Gal4_X_UAS-pll-IRb	Mock	A	2	20	0
Myo1A-Gal4	UAS-pll-IRb	Myo1A-Gal4_X_UAS-pll-IRb	Mock	A	3	20	0
Myo1A-Gal4	UAS-pll-IRb	Myo1A-Gal4_X_UAS-pll-IRb	Mock	A	3	20	0
Myo1A-Gal4	UAS-pll-IRb	Myo1A-Gal4_X_UAS-pll-IRb	Mock	A	3	20	0
Myo1A-Gal4	UAS-pll-IRb	Myo1A-Gal4_X_UAS-pll-IRb	Mock	A	3	20	0
Myo1A-Gal4	UAS-pll-IRb	Myo1A-Gal4_X_UAS-pll-IRb	Mock	A	3	20	0
Myo1A-Gal4	UAS-pll-IRb	Myo1A-Gal4_X_UAS-pll-IRb	Mock	A	3	20	0
Myo1A-Gal4	UAS-pll-IRb	Myo1A-Gal4_X_UAS-pll-IRb	Mock	A	3	20	0
Myo1A-Gal4	UAS-pll-IRb	Myo1A-Gal4_X_UAS-pll-IRb	Mock	A	3	20	0
Myo1A-Gal4	UAS-pll-IRb	Myo1A-Gal4_X_UAS-pll-IRb	Mock	A	3	20	0
Myo1A-Gal4	UAS-pll-IRb	Myo1A-Gal4_X_UAS-pll-IRb	Mock	A	3	20	0
Myo1A-Gal4	UAS-pll-IRb	Myo1A-Gal4_X_UAS-pll-IRb	Mock	A	4	12	1
Myo1A-Gal4	UAS-pll-IRb	Myo1A-Gal4_X_UAS-pll-IRb	Mock	A	4	20	0
Myo1A-Gal4	UAS-pll-IRb	Myo1A-Gal4_X_UAS-pll-IRb	Mock	A	4	20	0
Myo1A-Gal4	UAS-pll-IRb	Myo1A-Gal4_X_UAS-pll-IRb	Mock	A	4	20	0
Myo1A-Gal4	UAS-pll-IRb	Myo1A-Gal4_X_UAS-pll-IRb	Mock	A	4	20	0
Myo1A-Gal4	UAS-pll-IRb	Myo1A-Gal4_X_UAS-pll-IRb	Mock	A	4	20	0
Myo1A-Gal4	UAS-pll-IRb	Myo1A-Gal4_X_UAS-pll-IRb	Mock	A	4	20	0
Myo1A-Gal4	UAS-pll-IRb	Myo1A-Gal4_X_UAS-pll-IRb	Mock	A	4	20	0
Myo1A-Gal4	UAS-pll-IRb	Myo1A-Gal4_X_UAS-pll-IRb	Mock	A	4	20	0
Myo1A-Gal4	UAS-pll-IRb	Myo1A-Gal4_X_UAS-pll-IRb	Mock	A	4	20	0
Myo1A-Gal4	UAS-pll-IRb	Myo1A-Gal4_X_UAS-pll-IRb	Mock	A	5	20	0
Myo1A-Gal4	UAS-pll-IRb	Myo1A-Gal4_X_UAS-pll-IRb	Mock	A	5	20	0
Myo1A-Gal4	UAS-pll-IRb	Myo1A-Gal4_X_UAS-pll-IRb	Mock	A	5	20	0
Myo1A-Gal4	UAS-pll-IRb	Myo1A-Gal4_X_UAS-pll-IRb	Mock	A	5	20	0
Myo1A-Gal4	UAS-pll-IRb	Myo1A-Gal4_X_UAS-pll-IRb	Mock	A	5	20	0
Myo1A-Gal4	UAS-pll-IRb	Myo1A-Gal4_X_UAS-pll-IRb	Mock	A	5	20	0
Myo1A-Gal4	UAS-pll-IRb	Myo1A-Gal4_X_UAS-pll-IRb	Mock	A	5	20	0
Myo1A-Gal4	UAS-pll-IRb	Myo1A-Gal4_X_UAS-pll-IRb	Mock	A	5	20	0
Myo1A-Gal4	UAS-pll-IRb	Myo1A-Gal4_X_UAS-pll-IRb	Mock	A	5	20	0
Myo1A-Gal4	UAS-pll-IRb	Myo1A-Gal4_X_UAS-pll-IRb	Mock	A	5	20	0
Myo1A-Gal4	UAS-pll-IRb	Myo1A-Gal4_X_UAS-pll-IRb	Mock	A	6	20	0
Myo1A-Gal4	UAS-pll-IRb	Myo1A-Gal4_X_UAS-pll-IRb	Mock	A	6	20	0
Myo1A-Gal4	UAS-pll-IRb	Myo1A-Gal4_X_UAS-pll-IRb	Mock	A	6	20	0
Myo1A-Gal4	UAS-pll-IRb	Myo1A-Gal4_X_UAS-pll-IRb	Mock	A	6	20	0
Myo1A-Gal4	UAS-pll-IRb	Myo1A-Gal4_X_UAS-pll-IRb	Mock	A	6	20	0
Myo1A-Gal4	UAS-pll-IRb	Myo1A-Gal4_X_UAS-pll-IRb	Mock	A	6	20	0
Myo1A-Gal4	UAS-pll-IRb	Myo1A-Gal4_X_UAS-pll-IRb	Mock	A	6	20	0
Myo1A-Gal4	UAS-pll-IRb	Myo1A-Gal4_X_UAS-pll-IRb	Mock	A	6	20	0
Myo1A-Gal4	UAS-pll-IRb	Myo1A-Gal4_X_UAS-pll-IRb	Mock	A	6	20	0
Myo1A-Gal4	UAS-pll-IRb	Myo1A-Gal4_X_UAS-pll-IRb	Mock	A	6	20	0
Myo1A-Gal4	UAS-pll-IRc	Myo1A-Gal4_X_UAS-pll-IRc	Mock	A	1	20	0
Myo1A-Gal4	UAS-pll-IRc	Myo1A-Gal4_X_UAS-pll-IRc	Mock	A	1	20	0
Myo1A-Gal4	UAS-pll-IRc	Myo1A-Gal4_X_UAS-pll-IRc	Mock	A	1	20	0
Myo1A-Gal4	UAS-pll-IRc	Myo1A-Gal4_X_UAS-pll-IRc	Mock	A	1	20	0
Myo1A-Gal4	UAS-pll-IRc	Myo1A-Gal4_X_UAS-pll-IRc	Mock	A	1	20	0
Myo1A-Gal4	UAS-pll-IRc	Myo1A-Gal4_X_UAS-pll-IRc	Mock	A	1	20	0
Myo1A-Gal4	UAS-pll-IRc	Myo1A-Gal4_X_UAS-pll-IRc	Mock	A	1	20	0
Myo1A-Gal4	UAS-pll-IRc	Myo1A-Gal4_X_UAS-pll-IRc	Mock	A	1	20	0
Myo1A-Gal4	UAS-pll-IRc	Myo1A-Gal4_X_UAS-pll-IRc	Mock	A	1	20	0
Myo1A-Gal4	UAS-pll-IRc	Myo1A-Gal4_X_UAS-pll-IRc	Mock	A	1	20	0
Myo1A-Gal4	UAS-pll-IRc	Myo1A-Gal4_X_UAS-pll-IRc	Mock	A	2	17	1
Myo1A-Gal4	UAS-pll-IRc	Myo1A-Gal4_X_UAS-pll-IRc	Mock	A	2	20	0
Myo1A-Gal4	UAS-pll-IRc	Myo1A-Gal4_X_UAS-pll-IRc	Mock	A	2	20	0
Myo1A-Gal4	UAS-pll-IRc	Myo1A-Gal4_X_UAS-pll-IRc	Mock	A	2	20	0
Myo1A-Gal4	UAS-pll-IRc	Myo1A-Gal4_X_UAS-pll-IRc	Mock	A	2	20	0
Myo1A-Gal4	UAS-pll-IRc	Myo1A-Gal4_X_UAS-pll-IRc	Mock	A	2	20	0
Myo1A-Gal4	UAS-pll-IRc	Myo1A-Gal4_X_UAS-pll-IRc	Mock	A	2	20	0
Myo1A-Gal4	UAS-pll-IRc	Myo1A-Gal4_X_UAS-pll-IRc	Mock	A	2	20	0
Myo1A-Gal4	UAS-pll-IRc	Myo1A-Gal4_X_UAS-pll-IRc	Mock	A	2	20	0
Myo1A-Gal4	UAS-pll-IRc	Myo1A-Gal4_X_UAS-pll-IRc	Mock	A	2	20	0
Myo1A-Gal4	UAS-pll-IRc	Myo1A-Gal4_X_UAS-pll-IRc	Mock	A	3	20	0
Myo1A-Gal4	UAS-pll-IRc	Myo1A-Gal4_X_UAS-pll-IRc	Mock	A	3	20	0
Myo1A-Gal4	UAS-pll-IRc	Myo1A-Gal4_X_UAS-pll-IRc	Mock	A	3	20	0
Myo1A-Gal4	UAS-pll-IRc	Myo1A-Gal4_X_UAS-pll-IRc	Mock	A	3	20	0
Myo1A-Gal4	UAS-pll-IRc	Myo1A-Gal4_X_UAS-pll-IRc	Mock	A	3	20	0
Myo1A-Gal4	UAS-pll-IRc	Myo1A-Gal4_X_UAS-pll-IRc	Mock	A	3	20	0
Myo1A-Gal4	UAS-pll-IRc	Myo1A-Gal4_X_UAS-pll-IRc	Mock	A	3	20	0
Myo1A-Gal4	UAS-pll-IRc	Myo1A-Gal4_X_UAS-pll-IRc	Mock	A	3	20	0
Myo1A-Gal4	UAS-pll-IRc	Myo1A-Gal4_X_UAS-pll-IRc	Mock	A	3	20	0
Myo1A-Gal4	UAS-pll-IRc	Myo1A-Gal4_X_UAS-pll-IRc	Mock	A	3	20	0
Myo1A-Gal4	UAS-pll-IRc	Myo1A-Gal4_X_UAS-pll-IRc	Mock	A	4	20	0
Myo1A-Gal4	UAS-pll-IRc	Myo1A-Gal4_X_UAS-pll-IRc	Mock	A	4	20	0
Myo1A-Gal4	UAS-pll-IRc	Myo1A-Gal4_X_UAS-pll-IRc	Mock	A	4	20	0
Myo1A-Gal4	UAS-pll-IRc	Myo1A-Gal4_X_UAS-pll-IRc	Mock	A	4	20	0
Myo1A-Gal4	UAS-pll-IRc	Myo1A-Gal4_X_UAS-pll-IRc	Mock	A	4	20	0
Myo1A-Gal4	UAS-pll-IRc	Myo1A-Gal4_X_UAS-pll-IRc	Mock	A	4	20	0
Myo1A-Gal4	UAS-pll-IRc	Myo1A-Gal4_X_UAS-pll-IRc	Mock	A	4	20	0
Myo1A-Gal4	UAS-pll-IRc	Myo1A-Gal4_X_UAS-pll-IRc	Mock	A	4	20	0
Myo1A-Gal4	UAS-pll-IRc	Myo1A-Gal4_X_UAS-pll-IRc	Mock	A	4	20	0
Myo1A-Gal4	UAS-pll-IRc	Myo1A-Gal4_X_UAS-pll-IRc	Mock	A	4	20	0
Myo1A-Gal4	UAS-pll-IRc	Myo1A-Gal4_X_UAS-pll-IRc	Mock	A	5	20	0
Myo1A-Gal4	UAS-pll-IRc	Myo1A-Gal4_X_UAS-pll-IRc	Mock	A	5	20	0
Myo1A-Gal4	UAS-pll-IRc	Myo1A-Gal4_X_UAS-pll-IRc	Mock	A	5	20	0
Myo1A-Gal4	UAS-pll-IRc	Myo1A-Gal4_X_UAS-pll-IRc	Mock	A	5	20	0
Myo1A-Gal4	UAS-pll-IRc	Myo1A-Gal4_X_UAS-pll-IRc	Mock	A	5	20	0
Myo1A-Gal4	UAS-pll-IRc	Myo1A-Gal4_X_UAS-pll-IRc	Mock	A	5	20	0
Myo1A-Gal4	UAS-pll-IRc	Myo1A-Gal4_X_UAS-pll-IRc	Mock	A	5	20	0
Myo1A-Gal4	UAS-pll-IRc	Myo1A-Gal4_X_UAS-pll-IRc	Mock	A	5	20	0
Myo1A-Gal4	UAS-pll-IRc	Myo1A-Gal4_X_UAS-pll-IRc	Mock	A	5	20	0
Myo1A-Gal4	UAS-pll-IRc	Myo1A-Gal4_X_UAS-pll-IRc	Mock	A	5	20	0
Myo1A-Gal4	UAS-pll-IRc	Myo1A-Gal4_X_UAS-pll-IRc	Mock	A	6	20	0
Myo1A-Gal4	UAS-pll-IRc	Myo1A-Gal4_X_UAS-pll-IRc	Mock	A	6	20	0
Myo1A-Gal4	UAS-pll-IRc	Myo1A-Gal4_X_UAS-pll-IRc	Mock	A	6	20	0
Myo1A-Gal4	UAS-pll-IRc	Myo1A-Gal4_X_UAS-pll-IRc	Mock	A	6	20	0
Myo1A-Gal4	UAS-pll-IRc	Myo1A-Gal4_X_UAS-pll-IRc	Mock	A	6	20	0
Myo1A-Gal4	UAS-pll-IRc	Myo1A-Gal4_X_UAS-pll-IRc	Mock	A	6	20	0
Myo1A-Gal4	UAS-pll-IRc	Myo1A-Gal4_X_UAS-pll-IRc	Mock	A	6	20	0
Myo1A-Gal4	UAS-pll-IRc	Myo1A-Gal4_X_UAS-pll-IRc	Mock	A	6	20	0
Myo1A-Gal4	UAS-pll-IRc	Myo1A-Gal4_X_UAS-pll-IRc	Mock	A	6	20	0
Myo1A-Gal4	UAS-pll-IRc	Myo1A-Gal4_X_UAS-pll-IRc	Mock	A	6	20	0
Myo1A-Gal4	UAS-pll-IRa	Myo1A-Gal4_X_UAS-pll-IRa	DCV	B	1	8	1
Myo1A-Gal4	UAS-pll-IRa	Myo1A-Gal4_X_UAS-pll-IRa	DCV	B	1	10	1
Myo1A-Gal4	UAS-pll-IRa	Myo1A-Gal4_X_UAS-pll-IRa	DCV	B	1	20	0
Myo1A-Gal4	UAS-pll-IRa	Myo1A-Gal4_X_UAS-pll-IRa	DCV	B	1	20	0
Myo1A-Gal4	UAS-pll-IRa	Myo1A-Gal4_X_UAS-pll-IRa	DCV	B	1	20	0
Myo1A-Gal4	UAS-pll-IRa	Myo1A-Gal4_X_UAS-pll-IRa	DCV	B	1	20	0
Myo1A-Gal4	UAS-pll-IRa	Myo1A-Gal4_X_UAS-pll-IRa	DCV	B	1	20	0
Myo1A-Gal4	UAS-pll-IRa	Myo1A-Gal4_X_UAS-pll-IRa	DCV	B	1	20	0
Myo1A-Gal4	UAS-pll-IRa	Myo1A-Gal4_X_UAS-pll-IRa	DCV	B	1	20	0
Myo1A-Gal4	UAS-pll-IRa	Myo1A-Gal4_X_UAS-pll-IRa	DCV	B	1	20	0
Myo1A-Gal4	UAS-pll-IRa	Myo1A-Gal4_X_UAS-pll-IRa	DCV	B	2	10	1
Myo1A-Gal4	UAS-pll-IRa	Myo1A-Gal4_X_UAS-pll-IRa	DCV	B	2	14	1
Myo1A-Gal4	UAS-pll-IRa	Myo1A-Gal4_X_UAS-pll-IRa	DCV	B	2	20	0
Myo1A-Gal4	UAS-pll-IRa	Myo1A-Gal4_X_UAS-pll-IRa	DCV	B	2	20	0
Myo1A-Gal4	UAS-pll-IRa	Myo1A-Gal4_X_UAS-pll-IRa	DCV	B	2	20	0
Myo1A-Gal4	UAS-pll-IRa	Myo1A-Gal4_X_UAS-pll-IRa	DCV	B	2	20	0
Myo1A-Gal4	UAS-pll-IRa	Myo1A-Gal4_X_UAS-pll-IRa	DCV	B	2	20	0
Myo1A-Gal4	UAS-pll-IRa	Myo1A-Gal4_X_UAS-pll-IRa	DCV	B	2	20	0
Myo1A-Gal4	UAS-pll-IRa	Myo1A-Gal4_X_UAS-pll-IRa	DCV	B	2	20	0
Myo1A-Gal4	UAS-pll-IRa	Myo1A-Gal4_X_UAS-pll-IRa	DCV	B	2	20	0
Myo1A-Gal4	UAS-pll-IRa	Myo1A-Gal4_X_UAS-pll-IRa	DCV	B	3	6	1
Myo1A-Gal4	UAS-pll-IRa	Myo1A-Gal4_X_UAS-pll-IRa	DCV	B	3	8	1
Myo1A-Gal4	UAS-pll-IRa	Myo1A-Gal4_X_UAS-pll-IRa	DCV	B	3	8	1
Myo1A-Gal4	UAS-pll-IRa	Myo1A-Gal4_X_UAS-pll-IRa	DCV	B	3	10	1
Myo1A-Gal4	UAS-pll-IRa	Myo1A-Gal4_X_UAS-pll-IRa	DCV	B	3	20	0
Myo1A-Gal4	UAS-pll-IRa	Myo1A-Gal4_X_UAS-pll-IRa	DCV	B	3	20	0
Myo1A-Gal4	UAS-pll-IRa	Myo1A-Gal4_X_UAS-pll-IRa	DCV	B	3	20	0
Myo1A-Gal4	UAS-pll-IRa	Myo1A-Gal4_X_UAS-pll-IRa	DCV	B	3	20	0
Myo1A-Gal4	UAS-pll-IRa	Myo1A-Gal4_X_UAS-pll-IRa	DCV	B	3	20	0
Myo1A-Gal4	UAS-pll-IRa	Myo1A-Gal4_X_UAS-pll-IRa	DCV	B	3	20	0
Myo1A-Gal4	UAS-pll-IRa	Myo1A-Gal4_X_UAS-pll-IRa	DCV	B	4	6	1
Myo1A-Gal4	UAS-pll-IRa	Myo1A-Gal4_X_UAS-pll-IRa	DCV	B	4	7	1
Myo1A-Gal4	UAS-pll-IRa	Myo1A-Gal4_X_UAS-pll-IRa	DCV	B	4	7	1
Myo1A-Gal4	UAS-pll-IRa	Myo1A-Gal4_X_UAS-pll-IRa	DCV	B	4	8	1
Myo1A-Gal4	UAS-pll-IRa	Myo1A-Gal4_X_UAS-pll-IRa	DCV	B	4	20	0
Myo1A-Gal4	UAS-pll-IRa	Myo1A-Gal4_X_UAS-pll-IRa	DCV	B	4	20	0
Myo1A-Gal4	UAS-pll-IRa	Myo1A-Gal4_X_UAS-pll-IRa	DCV	B	4	20	0
Myo1A-Gal4	UAS-pll-IRa	Myo1A-Gal4_X_UAS-pll-IRa	DCV	B	4	20	0
Myo1A-Gal4	UAS-pll-IRa	Myo1A-Gal4_X_UAS-pll-IRa	DCV	B	4	20	0
Myo1A-Gal4	UAS-pll-IRa	Myo1A-Gal4_X_UAS-pll-IRa	DCV	B	4	20	0
Myo1A-Gal4	UAS-pll-IRa	Myo1A-Gal4_X_UAS-pll-IRa	DCV	B	5	5	1
Myo1A-Gal4	UAS-pll-IRa	Myo1A-Gal4_X_UAS-pll-IRa	DCV	B	5	8	1
Myo1A-Gal4	UAS-pll-IRa	Myo1A-Gal4_X_UAS-pll-IRa	DCV	B	5	20	0
Myo1A-Gal4	UAS-pll-IRa	Myo1A-Gal4_X_UAS-pll-IRa	DCV	B	5	20	0
Myo1A-Gal4	UAS-pll-IRa	Myo1A-Gal4_X_UAS-pll-IRa	DCV	B	5	20	0
Myo1A-Gal4	UAS-pll-IRa	Myo1A-Gal4_X_UAS-pll-IRa	DCV	B	5	20	0
Myo1A-Gal4	UAS-pll-IRa	Myo1A-Gal4_X_UAS-pll-IRa	DCV	B	5	20	0
Myo1A-Gal4	UAS-pll-IRa	Myo1A-Gal4_X_UAS-pll-IRa	DCV	B	5	20	0
Myo1A-Gal4	UAS-pll-IRa	Myo1A-Gal4_X_UAS-pll-IRa	DCV	B	5	20	0
Myo1A-Gal4	UAS-pll-IRa	Myo1A-Gal4_X_UAS-pll-IRa	DCV	B	5	20	0
Myo1A-Gal4	UAS-pll-IRa	Myo1A-Gal4_X_UAS-pll-IRa	DCV	B	6	6	1
Myo1A-Gal4	UAS-pll-IRa	Myo1A-Gal4_X_UAS-pll-IRa	DCV	B	6	6	1
Myo1A-Gal4	UAS-pll-IRa	Myo1A-Gal4_X_UAS-pll-IRa	DCV	B	6	10	1
Myo1A-Gal4	UAS-pll-IRa	Myo1A-Gal4_X_UAS-pll-IRa	DCV	B	6	20	0
Myo1A-Gal4	UAS-pll-IRa	Myo1A-Gal4_X_UAS-pll-IRa	DCV	B	6	20	0
Myo1A-Gal4	UAS-pll-IRa	Myo1A-Gal4_X_UAS-pll-IRa	DCV	B	6	20	0
Myo1A-Gal4	UAS-pll-IRa	Myo1A-Gal4_X_UAS-pll-IRa	DCV	B	6	20	0
Myo1A-Gal4	UAS-pll-IRa	Myo1A-Gal4_X_UAS-pll-IRa	DCV	B	6	20	0
Myo1A-Gal4	UAS-pll-IRa	Myo1A-Gal4_X_UAS-pll-IRa	DCV	B	6	20	0
Myo1A-Gal4	UAS-pll-IRa	Myo1A-Gal4_X_UAS-pll-IRa	DCV	B	6	20	0
Myo1A-Gal4	RNAi-mCherry	Myo1A-Gal4_X_RNAi-mCherry	DCV	B	1	6	1
Myo1A-Gal4	RNAi-mCherry	Myo1A-Gal4_X_RNAi-mCherry	DCV	B	1	11	1
Myo1A-Gal4	RNAi-mCherry	Myo1A-Gal4_X_RNAi-mCherry	DCV	B	1	20	0
Myo1A-Gal4	RNAi-mCherry	Myo1A-Gal4_X_RNAi-mCherry	DCV	B	1	20	0
Myo1A-Gal4	RNAi-mCherry	Myo1A-Gal4_X_RNAi-mCherry	DCV	B	1	20	0
Myo1A-Gal4	RNAi-mCherry	Myo1A-Gal4_X_RNAi-mCherry	DCV	B	1	20	0
Myo1A-Gal4	RNAi-mCherry	Myo1A-Gal4_X_RNAi-mCherry	DCV	B	1	20	0
Myo1A-Gal4	RNAi-mCherry	Myo1A-Gal4_X_RNAi-mCherry	DCV	B	1	20	0
Myo1A-Gal4	RNAi-mCherry	Myo1A-Gal4_X_RNAi-mCherry	DCV	B	1	20	0
Myo1A-Gal4	RNAi-mCherry	Myo1A-Gal4_X_RNAi-mCherry	DCV	B	1	20	0
Myo1A-Gal4	RNAi-mCherry	Myo1A-Gal4_X_RNAi-mCherry	DCV	B	2	9	1
Myo1A-Gal4	RNAi-mCherry	Myo1A-Gal4_X_RNAi-mCherry	DCV	B	2	9	1
Myo1A-Gal4	RNAi-mCherry	Myo1A-Gal4_X_RNAi-mCherry	DCV	B	2	10	1
Myo1A-Gal4	RNAi-mCherry	Myo1A-Gal4_X_RNAi-mCherry	DCV	B	2	12	1
Myo1A-Gal4	RNAi-mCherry	Myo1A-Gal4_X_RNAi-mCherry	DCV	B	2	16	1
Myo1A-Gal4	RNAi-mCherry	Myo1A-Gal4_X_RNAi-mCherry	DCV	B	2	20	0
Myo1A-Gal4	RNAi-mCherry	Myo1A-Gal4_X_RNAi-mCherry	DCV	B	2	20	0
Myo1A-Gal4	RNAi-mCherry	Myo1A-Gal4_X_RNAi-mCherry	DCV	B	2	20	0
Myo1A-Gal4	RNAi-mCherry	Myo1A-Gal4_X_RNAi-mCherry	DCV	B	2	20	0
Myo1A-Gal4	RNAi-mCherry	Myo1A-Gal4_X_RNAi-mCherry	DCV	B	2	20	0
Myo1A-Gal4	RNAi-mCherry	Myo1A-Gal4_X_RNAi-mCherry	DCV	B	3	6	1
Myo1A-Gal4	RNAi-mCherry	Myo1A-Gal4_X_RNAi-mCherry	DCV	B	3	10	1
Myo1A-Gal4	RNAi-mCherry	Myo1A-Gal4_X_RNAi-mCherry	DCV	B	3	20	0
Myo1A-Gal4	RNAi-mCherry	Myo1A-Gal4_X_RNAi-mCherry	DCV	B	3	20	0
Myo1A-Gal4	RNAi-mCherry	Myo1A-Gal4_X_RNAi-mCherry	DCV	B	3	20	0
Myo1A-Gal4	RNAi-mCherry	Myo1A-Gal4_X_RNAi-mCherry	DCV	B	3	20	0
Myo1A-Gal4	RNAi-mCherry	Myo1A-Gal4_X_RNAi-mCherry	DCV	B	3	20	0
Myo1A-Gal4	RNAi-mCherry	Myo1A-Gal4_X_RNAi-mCherry	DCV	B	3	20	0
Myo1A-Gal4	RNAi-mCherry	Myo1A-Gal4_X_RNAi-mCherry	DCV	B	3	20	0
Myo1A-Gal4	RNAi-mCherry	Myo1A-Gal4_X_RNAi-mCherry	DCV	B	3	20	0
Myo1A-Gal4	RNAi-mCherry	Myo1A-Gal4_X_RNAi-mCherry	DCV	B	4	6	1
Myo1A-Gal4	RNAi-mCherry	Myo1A-Gal4_X_RNAi-mCherry	DCV	B	4	11	1
Myo1A-Gal4	RNAi-mCherry	Myo1A-Gal4_X_RNAi-mCherry	DCV	B	4	12	1
Myo1A-Gal4	RNAi-mCherry	Myo1A-Gal4_X_RNAi-mCherry	DCV	B	4	15	1
Myo1A-Gal4	RNAi-mCherry	Myo1A-Gal4_X_RNAi-mCherry	DCV	B	4	20	0
Myo1A-Gal4	RNAi-mCherry	Myo1A-Gal4_X_RNAi-mCherry	DCV	B	4	20	0
Myo1A-Gal4	RNAi-mCherry	Myo1A-Gal4_X_RNAi-mCherry	DCV	B	4	20	0
Myo1A-Gal4	RNAi-mCherry	Myo1A-Gal4_X_RNAi-mCherry	DCV	B	4	20	0
Myo1A-Gal4	RNAi-mCherry	Myo1A-Gal4_X_RNAi-mCherry	DCV	B	4	20	0
Myo1A-Gal4	RNAi-mCherry	Myo1A-Gal4_X_RNAi-mCherry	DCV	B	4	20	0
Myo1A-Gal4	RNAi-mCherry	Myo1A-Gal4_X_RNAi-mCherry	DCV	B	5	9	1
Myo1A-Gal4	RNAi-mCherry	Myo1A-Gal4_X_RNAi-mCherry	DCV	B	5	9	1
Myo1A-Gal4	RNAi-mCherry	Myo1A-Gal4_X_RNAi-mCherry	DCV	B	5	10	1
Myo1A-Gal4	RNAi-mCherry	Myo1A-Gal4_X_RNAi-mCherry	DCV	B	5	12	1
Myo1A-Gal4	RNAi-mCherry	Myo1A-Gal4_X_RNAi-mCherry	DCV	B	5	20	0
Myo1A-Gal4	RNAi-mCherry	Myo1A-Gal4_X_RNAi-mCherry	DCV	B	5	20	0
Myo1A-Gal4	RNAi-mCherry	Myo1A-Gal4_X_RNAi-mCherry	DCV	B	5	20	0
Myo1A-Gal4	RNAi-mCherry	Myo1A-Gal4_X_RNAi-mCherry	DCV	B	5	20	0
Myo1A-Gal4	RNAi-mCherry	Myo1A-Gal4_X_RNAi-mCherry	DCV	B	5	20	0
Myo1A-Gal4	RNAi-mCherry	Myo1A-Gal4_X_RNAi-mCherry	DCV	B	5	20	0
Myo1A-Gal4	RNAi-mCherry	Myo1A-Gal4_X_RNAi-mCherry	DCV	B	6	8	1
Myo1A-Gal4	RNAi-mCherry	Myo1A-Gal4_X_RNAi-mCherry	DCV	B	6	9	1
Myo1A-Gal4	RNAi-mCherry	Myo1A-Gal4_X_RNAi-mCherry	DCV	B	6	12	1
Myo1A-Gal4	RNAi-mCherry	Myo1A-Gal4_X_RNAi-mCherry	DCV	B	6	20	0
Myo1A-Gal4	RNAi-mCherry	Myo1A-Gal4_X_RNAi-mCherry	DCV	B	6	20	0
Myo1A-Gal4	RNAi-mCherry	Myo1A-Gal4_X_RNAi-mCherry	DCV	B	6	20	0
Myo1A-Gal4	RNAi-mCherry	Myo1A-Gal4_X_RNAi-mCherry	DCV	B	6	20	0
Myo1A-Gal4	RNAi-mCherry	Myo1A-Gal4_X_RNAi-mCherry	DCV	B	6	20	0
Myo1A-Gal4	RNAi-mCherry	Myo1A-Gal4_X_RNAi-mCherry	DCV	B	6	20	0
Myo1A-Gal4	RNAi-mCherry	Myo1A-Gal4_X_RNAi-mCherry	DCV	B	6	20	0
Myo1A-Gal4	UAS-pll-IRb	Myo1A-Gal4_X_UAS-pll-IRb	DCV	B	1	6	1
Myo1A-Gal4	UAS-pll-IRb	Myo1A-Gal4_X_UAS-pll-IRb	DCV	B	1	15	1
Myo1A-Gal4	UAS-pll-IRb	Myo1A-Gal4_X_UAS-pll-IRb	DCV	B	1	16	1
Myo1A-Gal4	UAS-pll-IRb	Myo1A-Gal4_X_UAS-pll-IRb	DCV	B	1	20	0
Myo1A-Gal4	UAS-pll-IRb	Myo1A-Gal4_X_UAS-pll-IRb	DCV	B	1	20	0
Myo1A-Gal4	UAS-pll-IRb	Myo1A-Gal4_X_UAS-pll-IRb	DCV	B	1	20	0
Myo1A-Gal4	UAS-pll-IRb	Myo1A-Gal4_X_UAS-pll-IRb	DCV	B	1	20	0
Myo1A-Gal4	UAS-pll-IRb	Myo1A-Gal4_X_UAS-pll-IRb	DCV	B	1	20	0
Myo1A-Gal4	UAS-pll-IRb	Myo1A-Gal4_X_UAS-pll-IRb	DCV	B	1	20	0
Myo1A-Gal4	UAS-pll-IRb	Myo1A-Gal4_X_UAS-pll-IRb	DCV	B	1	20	0
Myo1A-Gal4	UAS-pll-IRb	Myo1A-Gal4_X_UAS-pll-IRb	DCV	B	2	6	1
Myo1A-Gal4	UAS-pll-IRb	Myo1A-Gal4_X_UAS-pll-IRb	DCV	B	2	10	1
Myo1A-Gal4	UAS-pll-IRb	Myo1A-Gal4_X_UAS-pll-IRb	DCV	B	2	14	1
Myo1A-Gal4	UAS-pll-IRb	Myo1A-Gal4_X_UAS-pll-IRb	DCV	B	2	20	0
Myo1A-Gal4	UAS-pll-IRb	Myo1A-Gal4_X_UAS-pll-IRb	DCV	B	2	20	0
Myo1A-Gal4	UAS-pll-IRb	Myo1A-Gal4_X_UAS-pll-IRb	DCV	B	2	20	0
Myo1A-Gal4	UAS-pll-IRb	Myo1A-Gal4_X_UAS-pll-IRb	DCV	B	2	20	0
Myo1A-Gal4	UAS-pll-IRb	Myo1A-Gal4_X_UAS-pll-IRb	DCV	B	2	20	0
Myo1A-Gal4	UAS-pll-IRb	Myo1A-Gal4_X_UAS-pll-IRb	DCV	B	2	20	0
Myo1A-Gal4	UAS-pll-IRb	Myo1A-Gal4_X_UAS-pll-IRb	DCV	B	2	20	0
Myo1A-Gal4	UAS-pll-IRb	Myo1A-Gal4_X_UAS-pll-IRb	DCV	B	3	16	1
Myo1A-Gal4	UAS-pll-IRb	Myo1A-Gal4_X_UAS-pll-IRb	DCV	B	3	20	0
Myo1A-Gal4	UAS-pll-IRb	Myo1A-Gal4_X_UAS-pll-IRb	DCV	B	3	20	0
Myo1A-Gal4	UAS-pll-IRb	Myo1A-Gal4_X_UAS-pll-IRb	DCV	B	3	20	0
Myo1A-Gal4	UAS-pll-IRb	Myo1A-Gal4_X_UAS-pll-IRb	DCV	B	3	20	0
Myo1A-Gal4	UAS-pll-IRb	Myo1A-Gal4_X_UAS-pll-IRb	DCV	B	3	20	0
Myo1A-Gal4	UAS-pll-IRb	Myo1A-Gal4_X_UAS-pll-IRb	DCV	B	3	20	0
Myo1A-Gal4	UAS-pll-IRb	Myo1A-Gal4_X_UAS-pll-IRb	DCV	B	3	20	0
Myo1A-Gal4	UAS-pll-IRb	Myo1A-Gal4_X_UAS-pll-IRb	DCV	B	3	20	0
Myo1A-Gal4	UAS-pll-IRb	Myo1A-Gal4_X_UAS-pll-IRb	DCV	B	3	20	0
Myo1A-Gal4	UAS-pll-IRb	Myo1A-Gal4_X_UAS-pll-IRb	DCV	B	4	9	1
Myo1A-Gal4	UAS-pll-IRb	Myo1A-Gal4_X_UAS-pll-IRb	DCV	B	4	11	1
Myo1A-Gal4	UAS-pll-IRb	Myo1A-Gal4_X_UAS-pll-IRb	DCV	B	4	12	1
Myo1A-Gal4	UAS-pll-IRb	Myo1A-Gal4_X_UAS-pll-IRb	DCV	B	4	12	1
Myo1A-Gal4	UAS-pll-IRb	Myo1A-Gal4_X_UAS-pll-IRb	DCV	B	4	20	0
Myo1A-Gal4	UAS-pll-IRb	Myo1A-Gal4_X_UAS-pll-IRb	DCV	B	4	20	0
Myo1A-Gal4	UAS-pll-IRb	Myo1A-Gal4_X_UAS-pll-IRb	DCV	B	4	20	0
Myo1A-Gal4	UAS-pll-IRb	Myo1A-Gal4_X_UAS-pll-IRb	DCV	B	4	20	0
Myo1A-Gal4	UAS-pll-IRb	Myo1A-Gal4_X_UAS-pll-IRb	DCV	B	4	20	0
Myo1A-Gal4	UAS-pll-IRb	Myo1A-Gal4_X_UAS-pll-IRb	DCV	B	4	20	0
Myo1A-Gal4	UAS-pll-IRb	Myo1A-Gal4_X_UAS-pll-IRb	DCV	B	5	10	1
Myo1A-Gal4	UAS-pll-IRb	Myo1A-Gal4_X_UAS-pll-IRb	DCV	B	5	15	1
Myo1A-Gal4	UAS-pll-IRb	Myo1A-Gal4_X_UAS-pll-IRb	DCV	B	5	20	0
Myo1A-Gal4	UAS-pll-IRb	Myo1A-Gal4_X_UAS-pll-IRb	DCV	B	5	20	0
Myo1A-Gal4	UAS-pll-IRb	Myo1A-Gal4_X_UAS-pll-IRb	DCV	B	5	20	0
Myo1A-Gal4	UAS-pll-IRb	Myo1A-Gal4_X_UAS-pll-IRb	DCV	B	5	20	0
Myo1A-Gal4	UAS-pll-IRb	Myo1A-Gal4_X_UAS-pll-IRb	DCV	B	5	20	0
Myo1A-Gal4	UAS-pll-IRb	Myo1A-Gal4_X_UAS-pll-IRb	DCV	B	5	20	0
Myo1A-Gal4	UAS-pll-IRb	Myo1A-Gal4_X_UAS-pll-IRb	DCV	B	5	20	0
Myo1A-Gal4	UAS-pll-IRb	Myo1A-Gal4_X_UAS-pll-IRb	DCV	B	5	20	0
Myo1A-Gal4	UAS-pll-IRb	Myo1A-Gal4_X_UAS-pll-IRb	DCV	B	6	9	1
Myo1A-Gal4	UAS-pll-IRb	Myo1A-Gal4_X_UAS-pll-IRb	DCV	B	6	11	1
Myo1A-Gal4	UAS-pll-IRb	Myo1A-Gal4_X_UAS-pll-IRb	DCV	B	6	12	1
Myo1A-Gal4	UAS-pll-IRb	Myo1A-Gal4_X_UAS-pll-IRb	DCV	B	6	17	1
Myo1A-Gal4	UAS-pll-IRb	Myo1A-Gal4_X_UAS-pll-IRb	DCV	B	6	20	0
Myo1A-Gal4	UAS-pll-IRb	Myo1A-Gal4_X_UAS-pll-IRb	DCV	B	6	20	0
Myo1A-Gal4	UAS-pll-IRb	Myo1A-Gal4_X_UAS-pll-IRb	DCV	B	6	20	0
Myo1A-Gal4	UAS-pll-IRb	Myo1A-Gal4_X_UAS-pll-IRb	DCV	B	6	20	0
Myo1A-Gal4	UAS-pll-IRb	Myo1A-Gal4_X_UAS-pll-IRb	DCV	B	6	20	0
Myo1A-Gal4	UAS-pll-IRb	Myo1A-Gal4_X_UAS-pll-IRb	DCV	B	6	20	0
Myo1A-Gal4	UAS-pll-IRc	Myo1A-Gal4_X_UAS-pll-IRc	DCV	B	1	6	1
Myo1A-Gal4	UAS-pll-IRc	Myo1A-Gal4_X_UAS-pll-IRc	DCV	B	1	8	1
Myo1A-Gal4	UAS-pll-IRc	Myo1A-Gal4_X_UAS-pll-IRc	DCV	B	1	10	1
Myo1A-Gal4	UAS-pll-IRc	Myo1A-Gal4_X_UAS-pll-IRc	DCV	B	1	20	0
Myo1A-Gal4	UAS-pll-IRc	Myo1A-Gal4_X_UAS-pll-IRc	DCV	B	1	20	0
Myo1A-Gal4	UAS-pll-IRc	Myo1A-Gal4_X_UAS-pll-IRc	DCV	B	1	20	0
Myo1A-Gal4	UAS-pll-IRc	Myo1A-Gal4_X_UAS-pll-IRc	DCV	B	1	20	0
Myo1A-Gal4	UAS-pll-IRc	Myo1A-Gal4_X_UAS-pll-IRc	DCV	B	1	20	0
Myo1A-Gal4	UAS-pll-IRc	Myo1A-Gal4_X_UAS-pll-IRc	DCV	B	1	20	0
Myo1A-Gal4	UAS-pll-IRc	Myo1A-Gal4_X_UAS-pll-IRc	DCV	B	1	20	0
Myo1A-Gal4	UAS-pll-IRc	Myo1A-Gal4_X_UAS-pll-IRc	DCV	B	2	20	0
Myo1A-Gal4	UAS-pll-IRc	Myo1A-Gal4_X_UAS-pll-IRc	DCV	B	2	20	0
Myo1A-Gal4	UAS-pll-IRc	Myo1A-Gal4_X_UAS-pll-IRc	DCV	B	2	20	0
Myo1A-Gal4	UAS-pll-IRc	Myo1A-Gal4_X_UAS-pll-IRc	DCV	B	2	20	0
Myo1A-Gal4	UAS-pll-IRc	Myo1A-Gal4_X_UAS-pll-IRc	DCV	B	2	20	0
Myo1A-Gal4	UAS-pll-IRc	Myo1A-Gal4_X_UAS-pll-IRc	DCV	B	2	20	0
Myo1A-Gal4	UAS-pll-IRc	Myo1A-Gal4_X_UAS-pll-IRc	DCV	B	2	20	0
Myo1A-Gal4	UAS-pll-IRc	Myo1A-Gal4_X_UAS-pll-IRc	DCV	B	2	20	0
Myo1A-Gal4	UAS-pll-IRc	Myo1A-Gal4_X_UAS-pll-IRc	DCV	B	2	20	0
Myo1A-Gal4	UAS-pll-IRc	Myo1A-Gal4_X_UAS-pll-IRc	DCV	B	2	20	0
Myo1A-Gal4	UAS-pll-IRc	Myo1A-Gal4_X_UAS-pll-IRc	DCV	B	3	5	1
Myo1A-Gal4	UAS-pll-IRc	Myo1A-Gal4_X_UAS-pll-IRc	DCV	B	3	6	1
Myo1A-Gal4	UAS-pll-IRc	Myo1A-Gal4_X_UAS-pll-IRc	DCV	B	3	20	0
Myo1A-Gal4	UAS-pll-IRc	Myo1A-Gal4_X_UAS-pll-IRc	DCV	B	3	20	0
Myo1A-Gal4	UAS-pll-IRc	Myo1A-Gal4_X_UAS-pll-IRc	DCV	B	3	20	0
Myo1A-Gal4	UAS-pll-IRc	Myo1A-Gal4_X_UAS-pll-IRc	DCV	B	3	20	0
Myo1A-Gal4	UAS-pll-IRc	Myo1A-Gal4_X_UAS-pll-IRc	DCV	B	3	20	0
Myo1A-Gal4	UAS-pll-IRc	Myo1A-Gal4_X_UAS-pll-IRc	DCV	B	3	20	0
Myo1A-Gal4	UAS-pll-IRc	Myo1A-Gal4_X_UAS-pll-IRc	DCV	B	3	20	0
Myo1A-Gal4	UAS-pll-IRc	Myo1A-Gal4_X_UAS-pll-IRc	DCV	B	3	20	0
Myo1A-Gal4	UAS-pll-IRc	Myo1A-Gal4_X_UAS-pll-IRc	DCV	B	4	6	1
Myo1A-Gal4	UAS-pll-IRc	Myo1A-Gal4_X_UAS-pll-IRc	DCV	B	4	20	0
Myo1A-Gal4	UAS-pll-IRc	Myo1A-Gal4_X_UAS-pll-IRc	DCV	B	4	20	0
Myo1A-Gal4	UAS-pll-IRc	Myo1A-Gal4_X_UAS-pll-IRc	DCV	B	4	20	0
Myo1A-Gal4	UAS-pll-IRc	Myo1A-Gal4_X_UAS-pll-IRc	DCV	B	4	20	0
Myo1A-Gal4	UAS-pll-IRc	Myo1A-Gal4_X_UAS-pll-IRc	DCV	B	4	20	0
Myo1A-Gal4	UAS-pll-IRc	Myo1A-Gal4_X_UAS-pll-IRc	DCV	B	4	20	0
Myo1A-Gal4	UAS-pll-IRc	Myo1A-Gal4_X_UAS-pll-IRc	DCV	B	4	20	0
Myo1A-Gal4	UAS-pll-IRc	Myo1A-Gal4_X_UAS-pll-IRc	DCV	B	4	20	0
Myo1A-Gal4	UAS-pll-IRc	Myo1A-Gal4_X_UAS-pll-IRc	DCV	B	4	20	0
Myo1A-Gal4	UAS-pll-IRc	Myo1A-Gal4_X_UAS-pll-IRc	DCV	B	5	9	1
Myo1A-Gal4	UAS-pll-IRc	Myo1A-Gal4_X_UAS-pll-IRc	DCV	B	5	17	1
Myo1A-Gal4	UAS-pll-IRc	Myo1A-Gal4_X_UAS-pll-IRc	DCV	B	5	20	0
Myo1A-Gal4	UAS-pll-IRc	Myo1A-Gal4_X_UAS-pll-IRc	DCV	B	5	20	0
Myo1A-Gal4	UAS-pll-IRc	Myo1A-Gal4_X_UAS-pll-IRc	DCV	B	5	20	0
Myo1A-Gal4	UAS-pll-IRc	Myo1A-Gal4_X_UAS-pll-IRc	DCV	B	5	20	0
Myo1A-Gal4	UAS-pll-IRc	Myo1A-Gal4_X_UAS-pll-IRc	DCV	B	5	20	0
Myo1A-Gal4	UAS-pll-IRc	Myo1A-Gal4_X_UAS-pll-IRc	DCV	B	5	20	0
Myo1A-Gal4	UAS-pll-IRc	Myo1A-Gal4_X_UAS-pll-IRc	DCV	B	5	20	0
Myo1A-Gal4	UAS-pll-IRc	Myo1A-Gal4_X_UAS-pll-IRc	DCV	B	5	20	0
Myo1A-Gal4	UAS-pll-IRc	Myo1A-Gal4_X_UAS-pll-IRc	DCV	B	6	6	1
Myo1A-Gal4	UAS-pll-IRc	Myo1A-Gal4_X_UAS-pll-IRc	DCV	B	6	8	1
Myo1A-Gal4	UAS-pll-IRc	Myo1A-Gal4_X_UAS-pll-IRc	DCV	B	6	12	1
Myo1A-Gal4	UAS-pll-IRc	Myo1A-Gal4_X_UAS-pll-IRc	DCV	B	6	20	0
Myo1A-Gal4	UAS-pll-IRc	Myo1A-Gal4_X_UAS-pll-IRc	DCV	B	6	20	0
Myo1A-Gal4	UAS-pll-IRc	Myo1A-Gal4_X_UAS-pll-IRc	DCV	B	6	20	0
Myo1A-Gal4	UAS-pll-IRc	Myo1A-Gal4_X_UAS-pll-IRc	DCV	B	6	20	0
Myo1A-Gal4	UAS-pll-IRc	Myo1A-Gal4_X_UAS-pll-IRc	DCV	B	6	20	0
Myo1A-Gal4	UAS-pll-IRc	Myo1A-Gal4_X_UAS-pll-IRc	DCV	B	6	20	0
Myo1A-Gal4	UAS-pll-IRc	Myo1A-Gal4_X_UAS-pll-IRc	DCV	B	6	20	0
Myo1A-Gal4	UAS-pll-IRa	Myo1A-Gal4_X_UAS-pll-IRa	Mock	B	1	20	0
Myo1A-Gal4	UAS-pll-IRa	Myo1A-Gal4_X_UAS-pll-IRa	Mock	B	1	20	0
Myo1A-Gal4	UAS-pll-IRa	Myo1A-Gal4_X_UAS-pll-IRa	Mock	B	1	20	0
Myo1A-Gal4	UAS-pll-IRa	Myo1A-Gal4_X_UAS-pll-IRa	Mock	B	1	20	0
Myo1A-Gal4	UAS-pll-IRa	Myo1A-Gal4_X_UAS-pll-IRa	Mock	B	1	20	0
Myo1A-Gal4	UAS-pll-IRa	Myo1A-Gal4_X_UAS-pll-IRa	Mock	B	1	20	0
Myo1A-Gal4	UAS-pll-IRa	Myo1A-Gal4_X_UAS-pll-IRa	Mock	B	1	20	0
Myo1A-Gal4	UAS-pll-IRa	Myo1A-Gal4_X_UAS-pll-IRa	Mock	B	1	20	0
Myo1A-Gal4	UAS-pll-IRa	Myo1A-Gal4_X_UAS-pll-IRa	Mock	B	1	20	0
Myo1A-Gal4	UAS-pll-IRa	Myo1A-Gal4_X_UAS-pll-IRa	Mock	B	1	20	0
Myo1A-Gal4	UAS-pll-IRa	Myo1A-Gal4_X_UAS-pll-IRa	Mock	B	2	19	1
Myo1A-Gal4	UAS-pll-IRa	Myo1A-Gal4_X_UAS-pll-IRa	Mock	B	2	20	0
Myo1A-Gal4	UAS-pll-IRa	Myo1A-Gal4_X_UAS-pll-IRa	Mock	B	2	20	0
Myo1A-Gal4	UAS-pll-IRa	Myo1A-Gal4_X_UAS-pll-IRa	Mock	B	2	20	0
Myo1A-Gal4	UAS-pll-IRa	Myo1A-Gal4_X_UAS-pll-IRa	Mock	B	2	20	0
Myo1A-Gal4	UAS-pll-IRa	Myo1A-Gal4_X_UAS-pll-IRa	Mock	B	2	20	0
Myo1A-Gal4	UAS-pll-IRa	Myo1A-Gal4_X_UAS-pll-IRa	Mock	B	2	20	0
Myo1A-Gal4	UAS-pll-IRa	Myo1A-Gal4_X_UAS-pll-IRa	Mock	B	2	20	0
Myo1A-Gal4	UAS-pll-IRa	Myo1A-Gal4_X_UAS-pll-IRa	Mock	B	2	20	0
Myo1A-Gal4	UAS-pll-IRa	Myo1A-Gal4_X_UAS-pll-IRa	Mock	B	2	20	0
Myo1A-Gal4	UAS-pll-IRa	Myo1A-Gal4_X_UAS-pll-IRa	Mock	B	3	20	0
Myo1A-Gal4	UAS-pll-IRa	Myo1A-Gal4_X_UAS-pll-IRa	Mock	B	3	20	0
Myo1A-Gal4	UAS-pll-IRa	Myo1A-Gal4_X_UAS-pll-IRa	Mock	B	3	20	0
Myo1A-Gal4	UAS-pll-IRa	Myo1A-Gal4_X_UAS-pll-IRa	Mock	B	3	20	0
Myo1A-Gal4	UAS-pll-IRa	Myo1A-Gal4_X_UAS-pll-IRa	Mock	B	3	20	0
Myo1A-Gal4	UAS-pll-IRa	Myo1A-Gal4_X_UAS-pll-IRa	Mock	B	3	20	0
Myo1A-Gal4	UAS-pll-IRa	Myo1A-Gal4_X_UAS-pll-IRa	Mock	B	3	20	0
Myo1A-Gal4	UAS-pll-IRa	Myo1A-Gal4_X_UAS-pll-IRa	Mock	B	3	20	0
Myo1A-Gal4	UAS-pll-IRa	Myo1A-Gal4_X_UAS-pll-IRa	Mock	B	3	20	0
Myo1A-Gal4	UAS-pll-IRa	Myo1A-Gal4_X_UAS-pll-IRa	Mock	B	3	20	0
Myo1A-Gal4	UAS-pll-IRa	Myo1A-Gal4_X_UAS-pll-IRa	Mock	B	4	20	0
Myo1A-Gal4	UAS-pll-IRa	Myo1A-Gal4_X_UAS-pll-IRa	Mock	B	4	20	0
Myo1A-Gal4	UAS-pll-IRa	Myo1A-Gal4_X_UAS-pll-IRa	Mock	B	4	20	0
Myo1A-Gal4	UAS-pll-IRa	Myo1A-Gal4_X_UAS-pll-IRa	Mock	B	4	20	0
Myo1A-Gal4	UAS-pll-IRa	Myo1A-Gal4_X_UAS-pll-IRa	Mock	B	4	20	0
Myo1A-Gal4	UAS-pll-IRa	Myo1A-Gal4_X_UAS-pll-IRa	Mock	B	4	20	0
Myo1A-Gal4	UAS-pll-IRa	Myo1A-Gal4_X_UAS-pll-IRa	Mock	B	4	20	0
Myo1A-Gal4	UAS-pll-IRa	Myo1A-Gal4_X_UAS-pll-IRa	Mock	B	4	20	0
Myo1A-Gal4	UAS-pll-IRa	Myo1A-Gal4_X_UAS-pll-IRa	Mock	B	4	20	0
Myo1A-Gal4	UAS-pll-IRa	Myo1A-Gal4_X_UAS-pll-IRa	Mock	B	4	20	0
Myo1A-Gal4	UAS-pll-IRa	Myo1A-Gal4_X_UAS-pll-IRa	Mock	B	5	20	0
Myo1A-Gal4	UAS-pll-IRa	Myo1A-Gal4_X_UAS-pll-IRa	Mock	B	5	20	0
Myo1A-Gal4	UAS-pll-IRa	Myo1A-Gal4_X_UAS-pll-IRa	Mock	B	5	20	0
Myo1A-Gal4	UAS-pll-IRa	Myo1A-Gal4_X_UAS-pll-IRa	Mock	B	5	20	0
Myo1A-Gal4	UAS-pll-IRa	Myo1A-Gal4_X_UAS-pll-IRa	Mock	B	5	20	0
Myo1A-Gal4	UAS-pll-IRa	Myo1A-Gal4_X_UAS-pll-IRa	Mock	B	5	20	0
Myo1A-Gal4	UAS-pll-IRa	Myo1A-Gal4_X_UAS-pll-IRa	Mock	B	5	20	0
Myo1A-Gal4	UAS-pll-IRa	Myo1A-Gal4_X_UAS-pll-IRa	Mock	B	5	20	0
Myo1A-Gal4	UAS-pll-IRa	Myo1A-Gal4_X_UAS-pll-IRa	Mock	B	5	20	0
Myo1A-Gal4	UAS-pll-IRa	Myo1A-Gal4_X_UAS-pll-IRa	Mock	B	5	20	0
Myo1A-Gal4	UAS-pll-IRa	Myo1A-Gal4_X_UAS-pll-IRa	Mock	B	6	20	0
Myo1A-Gal4	UAS-pll-IRa	Myo1A-Gal4_X_UAS-pll-IRa	Mock	B	6	20	0
Myo1A-Gal4	UAS-pll-IRa	Myo1A-Gal4_X_UAS-pll-IRa	Mock	B	6	20	0
Myo1A-Gal4	UAS-pll-IRa	Myo1A-Gal4_X_UAS-pll-IRa	Mock	B	6	20	0
Myo1A-Gal4	UAS-pll-IRa	Myo1A-Gal4_X_UAS-pll-IRa	Mock	B	6	20	0
Myo1A-Gal4	UAS-pll-IRa	Myo1A-Gal4_X_UAS-pll-IRa	Mock	B	6	20	0
Myo1A-Gal4	UAS-pll-IRa	Myo1A-Gal4_X_UAS-pll-IRa	Mock	B	6	20	0
Myo1A-Gal4	UAS-pll-IRa	Myo1A-Gal4_X_UAS-pll-IRa	Mock	B	6	20	0
Myo1A-Gal4	UAS-pll-IRa	Myo1A-Gal4_X_UAS-pll-IRa	Mock	B	6	20	0
Myo1A-Gal4	UAS-pll-IRa	Myo1A-Gal4_X_UAS-pll-IRa	Mock	B	6	20	0
Myo1A-Gal4	RNAi-mCherry	Myo1A-Gal4_X_RNAi-mCherry	Mock	B	1	18	1
Myo1A-Gal4	RNAi-mCherry	Myo1A-Gal4_X_RNAi-mCherry	Mock	B	1	20	0
Myo1A-Gal4	RNAi-mCherry	Myo1A-Gal4_X_RNAi-mCherry	Mock	B	1	20	0
Myo1A-Gal4	RNAi-mCherry	Myo1A-Gal4_X_RNAi-mCherry	Mock	B	1	20	0
Myo1A-Gal4	RNAi-mCherry	Myo1A-Gal4_X_RNAi-mCherry	Mock	B	1	20	0
Myo1A-Gal4	RNAi-mCherry	Myo1A-Gal4_X_RNAi-mCherry	Mock	B	1	20	0
Myo1A-Gal4	RNAi-mCherry	Myo1A-Gal4_X_RNAi-mCherry	Mock	B	1	20	0
Myo1A-Gal4	RNAi-mCherry	Myo1A-Gal4_X_RNAi-mCherry	Mock	B	1	20	0
Myo1A-Gal4	RNAi-mCherry	Myo1A-Gal4_X_RNAi-mCherry	Mock	B	1	20	0
Myo1A-Gal4	RNAi-mCherry	Myo1A-Gal4_X_RNAi-mCherry	Mock	B	1	20	0
Myo1A-Gal4	RNAi-mCherry	Myo1A-Gal4_X_RNAi-mCherry	Mock	B	2	20	0
Myo1A-Gal4	RNAi-mCherry	Myo1A-Gal4_X_RNAi-mCherry	Mock	B	2	20	0
Myo1A-Gal4	RNAi-mCherry	Myo1A-Gal4_X_RNAi-mCherry	Mock	B	2	20	0
Myo1A-Gal4	RNAi-mCherry	Myo1A-Gal4_X_RNAi-mCherry	Mock	B	2	20	0
Myo1A-Gal4	RNAi-mCherry	Myo1A-Gal4_X_RNAi-mCherry	Mock	B	2	20	0
Myo1A-Gal4	RNAi-mCherry	Myo1A-Gal4_X_RNAi-mCherry	Mock	B	2	20	0
Myo1A-Gal4	RNAi-mCherry	Myo1A-Gal4_X_RNAi-mCherry	Mock	B	2	20	0
Myo1A-Gal4	RNAi-mCherry	Myo1A-Gal4_X_RNAi-mCherry	Mock	B	2	20	0
Myo1A-Gal4	RNAi-mCherry	Myo1A-Gal4_X_RNAi-mCherry	Mock	B	2	20	0
Myo1A-Gal4	RNAi-mCherry	Myo1A-Gal4_X_RNAi-mCherry	Mock	B	2	20	0
Myo1A-Gal4	RNAi-mCherry	Myo1A-Gal4_X_RNAi-mCherry	Mock	B	3	20	0
Myo1A-Gal4	RNAi-mCherry	Myo1A-Gal4_X_RNAi-mCherry	Mock	B	3	20	0
Myo1A-Gal4	RNAi-mCherry	Myo1A-Gal4_X_RNAi-mCherry	Mock	B	3	20	0
Myo1A-Gal4	RNAi-mCherry	Myo1A-Gal4_X_RNAi-mCherry	Mock	B	3	20	0
Myo1A-Gal4	RNAi-mCherry	Myo1A-Gal4_X_RNAi-mCherry	Mock	B	3	20	0
Myo1A-Gal4	RNAi-mCherry	Myo1A-Gal4_X_RNAi-mCherry	Mock	B	3	20	0
Myo1A-Gal4	RNAi-mCherry	Myo1A-Gal4_X_RNAi-mCherry	Mock	B	3	20	0
Myo1A-Gal4	RNAi-mCherry	Myo1A-Gal4_X_RNAi-mCherry	Mock	B	3	20	0
Myo1A-Gal4	RNAi-mCherry	Myo1A-Gal4_X_RNAi-mCherry	Mock	B	3	20	0
Myo1A-Gal4	RNAi-mCherry	Myo1A-Gal4_X_RNAi-mCherry	Mock	B	3	20	0
Myo1A-Gal4	RNAi-mCherry	Myo1A-Gal4_X_RNAi-mCherry	Mock	B	4	20	0
Myo1A-Gal4	RNAi-mCherry	Myo1A-Gal4_X_RNAi-mCherry	Mock	B	4	20	0
Myo1A-Gal4	RNAi-mCherry	Myo1A-Gal4_X_RNAi-mCherry	Mock	B	4	20	0
Myo1A-Gal4	RNAi-mCherry	Myo1A-Gal4_X_RNAi-mCherry	Mock	B	4	20	0
Myo1A-Gal4	RNAi-mCherry	Myo1A-Gal4_X_RNAi-mCherry	Mock	B	4	20	0
Myo1A-Gal4	RNAi-mCherry	Myo1A-Gal4_X_RNAi-mCherry	Mock	B	4	20	0
Myo1A-Gal4	RNAi-mCherry	Myo1A-Gal4_X_RNAi-mCherry	Mock	B	4	20	0
Myo1A-Gal4	RNAi-mCherry	Myo1A-Gal4_X_RNAi-mCherry	Mock	B	4	20	0
Myo1A-Gal4	RNAi-mCherry	Myo1A-Gal4_X_RNAi-mCherry	Mock	B	4	20	0
Myo1A-Gal4	RNAi-mCherry	Myo1A-Gal4_X_RNAi-mCherry	Mock	B	4	20	0
Myo1A-Gal4	RNAi-mCherry	Myo1A-Gal4_X_RNAi-mCherry	Mock	B	5	20	0
Myo1A-Gal4	RNAi-mCherry	Myo1A-Gal4_X_RNAi-mCherry	Mock	B	5	20	0
Myo1A-Gal4	RNAi-mCherry	Myo1A-Gal4_X_RNAi-mCherry	Mock	B	5	20	0
Myo1A-Gal4	RNAi-mCherry	Myo1A-Gal4_X_RNAi-mCherry	Mock	B	5	20	0
Myo1A-Gal4	RNAi-mCherry	Myo1A-Gal4_X_RNAi-mCherry	Mock	B	5	20	0
Myo1A-Gal4	RNAi-mCherry	Myo1A-Gal4_X_RNAi-mCherry	Mock	B	5	20	0
Myo1A-Gal4	RNAi-mCherry	Myo1A-Gal4_X_RNAi-mCherry	Mock	B	5	20	0
Myo1A-Gal4	RNAi-mCherry	Myo1A-Gal4_X_RNAi-mCherry	Mock	B	5	20	0
Myo1A-Gal4	RNAi-mCherry	Myo1A-Gal4_X_RNAi-mCherry	Mock	B	5	20	0
Myo1A-Gal4	RNAi-mCherry	Myo1A-Gal4_X_RNAi-mCherry	Mock	B	5	20	0
Myo1A-Gal4	RNAi-mCherry	Myo1A-Gal4_X_RNAi-mCherry	Mock	B	6	20	0
Myo1A-Gal4	RNAi-mCherry	Myo1A-Gal4_X_RNAi-mCherry	Mock	B	6	20	0
Myo1A-Gal4	RNAi-mCherry	Myo1A-Gal4_X_RNAi-mCherry	Mock	B	6	20	0
Myo1A-Gal4	RNAi-mCherry	Myo1A-Gal4_X_RNAi-mCherry	Mock	B	6	20	0
Myo1A-Gal4	RNAi-mCherry	Myo1A-Gal4_X_RNAi-mCherry	Mock	B	6	20	0
Myo1A-Gal4	RNAi-mCherry	Myo1A-Gal4_X_RNAi-mCherry	Mock	B	6	20	0
Myo1A-Gal4	RNAi-mCherry	Myo1A-Gal4_X_RNAi-mCherry	Mock	B	6	20	0
Myo1A-Gal4	RNAi-mCherry	Myo1A-Gal4_X_RNAi-mCherry	Mock	B	6	20	0
Myo1A-Gal4	RNAi-mCherry	Myo1A-Gal4_X_RNAi-mCherry	Mock	B	6	20	0
Myo1A-Gal4	RNAi-mCherry	Myo1A-Gal4_X_RNAi-mCherry	Mock	B	6	20	0
Myo1A-Gal4	UAS-pll-IRb	Myo1A-Gal4_X_UAS-pll-IRb	Mock	B	1	20	0
Myo1A-Gal4	UAS-pll-IRb	Myo1A-Gal4_X_UAS-pll-IRb	Mock	B	1	20	0
Myo1A-Gal4	UAS-pll-IRb	Myo1A-Gal4_X_UAS-pll-IRb	Mock	B	1	20	0
Myo1A-Gal4	UAS-pll-IRb	Myo1A-Gal4_X_UAS-pll-IRb	Mock	B	1	20	0
Myo1A-Gal4	UAS-pll-IRb	Myo1A-Gal4_X_UAS-pll-IRb	Mock	B	1	20	0
Myo1A-Gal4	UAS-pll-IRb	Myo1A-Gal4_X_UAS-pll-IRb	Mock	B	1	20	0
Myo1A-Gal4	UAS-pll-IRb	Myo1A-Gal4_X_UAS-pll-IRb	Mock	B	1	20	0
Myo1A-Gal4	UAS-pll-IRb	Myo1A-Gal4_X_UAS-pll-IRb	Mock	B	1	20	0
Myo1A-Gal4	UAS-pll-IRb	Myo1A-Gal4_X_UAS-pll-IRb	Mock	B	1	20	0
Myo1A-Gal4	UAS-pll-IRb	Myo1A-Gal4_X_UAS-pll-IRb	Mock	B	1	20	0
Myo1A-Gal4	UAS-pll-IRb	Myo1A-Gal4_X_UAS-pll-IRb	Mock	B	2	20	0
Myo1A-Gal4	UAS-pll-IRb	Myo1A-Gal4_X_UAS-pll-IRb	Mock	B	2	20	0
Myo1A-Gal4	UAS-pll-IRb	Myo1A-Gal4_X_UAS-pll-IRb	Mock	B	2	20	0
Myo1A-Gal4	UAS-pll-IRb	Myo1A-Gal4_X_UAS-pll-IRb	Mock	B	2	20	0
Myo1A-Gal4	UAS-pll-IRb	Myo1A-Gal4_X_UAS-pll-IRb	Mock	B	2	20	0
Myo1A-Gal4	UAS-pll-IRb	Myo1A-Gal4_X_UAS-pll-IRb	Mock	B	2	20	0
Myo1A-Gal4	UAS-pll-IRb	Myo1A-Gal4_X_UAS-pll-IRb	Mock	B	2	20	0
Myo1A-Gal4	UAS-pll-IRb	Myo1A-Gal4_X_UAS-pll-IRb	Mock	B	2	20	0
Myo1A-Gal4	UAS-pll-IRb	Myo1A-Gal4_X_UAS-pll-IRb	Mock	B	2	20	0
Myo1A-Gal4	UAS-pll-IRb	Myo1A-Gal4_X_UAS-pll-IRb	Mock	B	2	20	0
Myo1A-Gal4	UAS-pll-IRb	Myo1A-Gal4_X_UAS-pll-IRb	Mock	B	3	20	0
Myo1A-Gal4	UAS-pll-IRb	Myo1A-Gal4_X_UAS-pll-IRb	Mock	B	3	20	0
Myo1A-Gal4	UAS-pll-IRb	Myo1A-Gal4_X_UAS-pll-IRb	Mock	B	3	20	0
Myo1A-Gal4	UAS-pll-IRb	Myo1A-Gal4_X_UAS-pll-IRb	Mock	B	3	20	0
Myo1A-Gal4	UAS-pll-IRb	Myo1A-Gal4_X_UAS-pll-IRb	Mock	B	3	20	0
Myo1A-Gal4	UAS-pll-IRb	Myo1A-Gal4_X_UAS-pll-IRb	Mock	B	3	20	0
Myo1A-Gal4	UAS-pll-IRb	Myo1A-Gal4_X_UAS-pll-IRb	Mock	B	3	20	0
Myo1A-Gal4	UAS-pll-IRb	Myo1A-Gal4_X_UAS-pll-IRb	Mock	B	3	20	0
Myo1A-Gal4	UAS-pll-IRb	Myo1A-Gal4_X_UAS-pll-IRb	Mock	B	3	20	0
Myo1A-Gal4	UAS-pll-IRb	Myo1A-Gal4_X_UAS-pll-IRb	Mock	B	3	20	0
Myo1A-Gal4	UAS-pll-IRb	Myo1A-Gal4_X_UAS-pll-IRb	Mock	B	4	20	0
Myo1A-Gal4	UAS-pll-IRb	Myo1A-Gal4_X_UAS-pll-IRb	Mock	B	4	20	0
Myo1A-Gal4	UAS-pll-IRb	Myo1A-Gal4_X_UAS-pll-IRb	Mock	B	4	20	0
Myo1A-Gal4	UAS-pll-IRb	Myo1A-Gal4_X_UAS-pll-IRb	Mock	B	4	20	0
Myo1A-Gal4	UAS-pll-IRb	Myo1A-Gal4_X_UAS-pll-IRb	Mock	B	4	20	0
Myo1A-Gal4	UAS-pll-IRb	Myo1A-Gal4_X_UAS-pll-IRb	Mock	B	4	20	0
Myo1A-Gal4	UAS-pll-IRb	Myo1A-Gal4_X_UAS-pll-IRb	Mock	B	4	20	0
Myo1A-Gal4	UAS-pll-IRb	Myo1A-Gal4_X_UAS-pll-IRb	Mock	B	4	20	0
Myo1A-Gal4	UAS-pll-IRb	Myo1A-Gal4_X_UAS-pll-IRb	Mock	B	4	20	0
Myo1A-Gal4	UAS-pll-IRb	Myo1A-Gal4_X_UAS-pll-IRb	Mock	B	4	20	0
Myo1A-Gal4	UAS-pll-IRb	Myo1A-Gal4_X_UAS-pll-IRb	Mock	B	5	20	0
Myo1A-Gal4	UAS-pll-IRb	Myo1A-Gal4_X_UAS-pll-IRb	Mock	B	5	20	0
Myo1A-Gal4	UAS-pll-IRb	Myo1A-Gal4_X_UAS-pll-IRb	Mock	B	5	20	0
Myo1A-Gal4	UAS-pll-IRb	Myo1A-Gal4_X_UAS-pll-IRb	Mock	B	5	20	0
Myo1A-Gal4	UAS-pll-IRb	Myo1A-Gal4_X_UAS-pll-IRb	Mock	B	5	20	0
Myo1A-Gal4	UAS-pll-IRb	Myo1A-Gal4_X_UAS-pll-IRb	Mock	B	5	20	0
Myo1A-Gal4	UAS-pll-IRb	Myo1A-Gal4_X_UAS-pll-IRb	Mock	B	5	20	0
Myo1A-Gal4	UAS-pll-IRb	Myo1A-Gal4_X_UAS-pll-IRb	Mock	B	5	20	0
Myo1A-Gal4	UAS-pll-IRb	Myo1A-Gal4_X_UAS-pll-IRb	Mock	B	5	20	0
Myo1A-Gal4	UAS-pll-IRb	Myo1A-Gal4_X_UAS-pll-IRb	Mock	B	5	20	0
Myo1A-Gal4	UAS-pll-IRb	Myo1A-Gal4_X_UAS-pll-IRb	Mock	B	6	20	1
Myo1A-Gal4	UAS-pll-IRb	Myo1A-Gal4_X_UAS-pll-IRb	Mock	B	6	20	0
Myo1A-Gal4	UAS-pll-IRb	Myo1A-Gal4_X_UAS-pll-IRb	Mock	B	6	20	0
Myo1A-Gal4	UAS-pll-IRb	Myo1A-Gal4_X_UAS-pll-IRb	Mock	B	6	20	0
Myo1A-Gal4	UAS-pll-IRb	Myo1A-Gal4_X_UAS-pll-IRb	Mock	B	6	20	0
Myo1A-Gal4	UAS-pll-IRb	Myo1A-Gal4_X_UAS-pll-IRb	Mock	B	6	20	0
Myo1A-Gal4	UAS-pll-IRb	Myo1A-Gal4_X_UAS-pll-IRb	Mock	B	6	20	0
Myo1A-Gal4	UAS-pll-IRb	Myo1A-Gal4_X_UAS-pll-IRb	Mock	B	6	20	0
Myo1A-Gal4	UAS-pll-IRb	Myo1A-Gal4_X_UAS-pll-IRb	Mock	B	6	20	0
Myo1A-Gal4	UAS-pll-IRb	Myo1A-Gal4_X_UAS-pll-IRb	Mock	B	6	20	0
Myo1A-Gal4	UAS-pll-IRc	Myo1A-Gal4_X_UAS-pll-IRc	Mock	B	1	20	0
Myo1A-Gal4	UAS-pll-IRc	Myo1A-Gal4_X_UAS-pll-IRc	Mock	B	1	20	0
Myo1A-Gal4	UAS-pll-IRc	Myo1A-Gal4_X_UAS-pll-IRc	Mock	B	1	20	0
Myo1A-Gal4	UAS-pll-IRc	Myo1A-Gal4_X_UAS-pll-IRc	Mock	B	1	20	0
Myo1A-Gal4	UAS-pll-IRc	Myo1A-Gal4_X_UAS-pll-IRc	Mock	B	1	20	0
Myo1A-Gal4	UAS-pll-IRc	Myo1A-Gal4_X_UAS-pll-IRc	Mock	B	1	20	0
Myo1A-Gal4	UAS-pll-IRc	Myo1A-Gal4_X_UAS-pll-IRc	Mock	B	1	20	0
Myo1A-Gal4	UAS-pll-IRc	Myo1A-Gal4_X_UAS-pll-IRc	Mock	B	1	20	0
Myo1A-Gal4	UAS-pll-IRc	Myo1A-Gal4_X_UAS-pll-IRc	Mock	B	1	20	0
Myo1A-Gal4	UAS-pll-IRc	Myo1A-Gal4_X_UAS-pll-IRc	Mock	B	1	20	0
Myo1A-Gal4	UAS-pll-IRc	Myo1A-Gal4_X_UAS-pll-IRc	Mock	B	2	20	0
Myo1A-Gal4	UAS-pll-IRc	Myo1A-Gal4_X_UAS-pll-IRc	Mock	B	2	20	0
Myo1A-Gal4	UAS-pll-IRc	Myo1A-Gal4_X_UAS-pll-IRc	Mock	B	2	20	0
Myo1A-Gal4	UAS-pll-IRc	Myo1A-Gal4_X_UAS-pll-IRc	Mock	B	2	20	0
Myo1A-Gal4	UAS-pll-IRc	Myo1A-Gal4_X_UAS-pll-IRc	Mock	B	2	20	0
Myo1A-Gal4	UAS-pll-IRc	Myo1A-Gal4_X_UAS-pll-IRc	Mock	B	2	20	0
Myo1A-Gal4	UAS-pll-IRc	Myo1A-Gal4_X_UAS-pll-IRc	Mock	B	2	20	0
Myo1A-Gal4	UAS-pll-IRc	Myo1A-Gal4_X_UAS-pll-IRc	Mock	B	2	20	0
Myo1A-Gal4	UAS-pll-IRc	Myo1A-Gal4_X_UAS-pll-IRc	Mock	B	2	20	0
Myo1A-Gal4	UAS-pll-IRc	Myo1A-Gal4_X_UAS-pll-IRc	Mock	B	2	20	0
Myo1A-Gal4	UAS-pll-IRc	Myo1A-Gal4_X_UAS-pll-IRc	Mock	B	3	19	1
Myo1A-Gal4	UAS-pll-IRc	Myo1A-Gal4_X_UAS-pll-IRc	Mock	B	3	20	0
Myo1A-Gal4	UAS-pll-IRc	Myo1A-Gal4_X_UAS-pll-IRc	Mock	B	3	20	0
Myo1A-Gal4	UAS-pll-IRc	Myo1A-Gal4_X_UAS-pll-IRc	Mock	B	3	20	0
Myo1A-Gal4	UAS-pll-IRc	Myo1A-Gal4_X_UAS-pll-IRc	Mock	B	3	20	0
Myo1A-Gal4	UAS-pll-IRc	Myo1A-Gal4_X_UAS-pll-IRc	Mock	B	3	20	0
Myo1A-Gal4	UAS-pll-IRc	Myo1A-Gal4_X_UAS-pll-IRc	Mock	B	3	20	0
Myo1A-Gal4	UAS-pll-IRc	Myo1A-Gal4_X_UAS-pll-IRc	Mock	B	3	20	0
Myo1A-Gal4	UAS-pll-IRc	Myo1A-Gal4_X_UAS-pll-IRc	Mock	B	3	20	0
Myo1A-Gal4	UAS-pll-IRc	Myo1A-Gal4_X_UAS-pll-IRc	Mock	B	3	20	0
Myo1A-Gal4	UAS-pll-IRc	Myo1A-Gal4_X_UAS-pll-IRc	Mock	B	4	20	0
Myo1A-Gal4	UAS-pll-IRc	Myo1A-Gal4_X_UAS-pll-IRc	Mock	B	4	20	0
Myo1A-Gal4	UAS-pll-IRc	Myo1A-Gal4_X_UAS-pll-IRc	Mock	B	4	20	0
Myo1A-Gal4	UAS-pll-IRc	Myo1A-Gal4_X_UAS-pll-IRc	Mock	B	4	20	0
Myo1A-Gal4	UAS-pll-IRc	Myo1A-Gal4_X_UAS-pll-IRc	Mock	B	4	20	0
Myo1A-Gal4	UAS-pll-IRc	Myo1A-Gal4_X_UAS-pll-IRc	Mock	B	4	20	0
Myo1A-Gal4	UAS-pll-IRc	Myo1A-Gal4_X_UAS-pll-IRc	Mock	B	4	20	0
Myo1A-Gal4	UAS-pll-IRc	Myo1A-Gal4_X_UAS-pll-IRc	Mock	B	4	20	0
Myo1A-Gal4	UAS-pll-IRc	Myo1A-Gal4_X_UAS-pll-IRc	Mock	B	4	20	0
Myo1A-Gal4	UAS-pll-IRc	Myo1A-Gal4_X_UAS-pll-IRc	Mock	B	4	20	0
Myo1A-Gal4	UAS-pll-IRc	Myo1A-Gal4_X_UAS-pll-IRc	Mock	B	5	17	1
Myo1A-Gal4	UAS-pll-IRc	Myo1A-Gal4_X_UAS-pll-IRc	Mock	B	5	20	0
Myo1A-Gal4	UAS-pll-IRc	Myo1A-Gal4_X_UAS-pll-IRc	Mock	B	5	20	0
Myo1A-Gal4	UAS-pll-IRc	Myo1A-Gal4_X_UAS-pll-IRc	Mock	B	5	20	0
Myo1A-Gal4	UAS-pll-IRc	Myo1A-Gal4_X_UAS-pll-IRc	Mock	B	5	20	0
Myo1A-Gal4	UAS-pll-IRc	Myo1A-Gal4_X_UAS-pll-IRc	Mock	B	5	20	0
Myo1A-Gal4	UAS-pll-IRc	Myo1A-Gal4_X_UAS-pll-IRc	Mock	B	5	20	0
Myo1A-Gal4	UAS-pll-IRc	Myo1A-Gal4_X_UAS-pll-IRc	Mock	B	5	20	0
Myo1A-Gal4	UAS-pll-IRc	Myo1A-Gal4_X_UAS-pll-IRc	Mock	B	5	20	0
Myo1A-Gal4	UAS-pll-IRc	Myo1A-Gal4_X_UAS-pll-IRc	Mock	B	5	20	0
Myo1A-Gal4	UAS-pll-IRc	Myo1A-Gal4_X_UAS-pll-IRc	Mock	B	6	20	0
Myo1A-Gal4	UAS-pll-IRc	Myo1A-Gal4_X_UAS-pll-IRc	Mock	B	6	20	0
Myo1A-Gal4	UAS-pll-IRc	Myo1A-Gal4_X_UAS-pll-IRc	Mock	B	6	20	0
Myo1A-Gal4	UAS-pll-IRc	Myo1A-Gal4_X_UAS-pll-IRc	Mock	B	6	20	0
Myo1A-Gal4	UAS-pll-IRc	Myo1A-Gal4_X_UAS-pll-IRc	Mock	B	6	20	0
Myo1A-Gal4	UAS-pll-IRc	Myo1A-Gal4_X_UAS-pll-IRc	Mock	B	6	20	0
Myo1A-Gal4	UAS-pll-IRc	Myo1A-Gal4_X_UAS-pll-IRc	Mock	B	6	20	0
Myo1A-Gal4	UAS-pll-IRc	Myo1A-Gal4_X_UAS-pll-IRc	Mock	B	6	20	0
Myo1A-Gal4	UAS-pll-IRc	Myo1A-Gal4_X_UAS-pll-IRc	Mock	B	6	20	0
Myo1A-Gal4	UAS-pll-IRc	Myo1A-Gal4_X_UAS-pll-IRc	Mock	B	6	20	0
24B-Gal4	UAS-pll-IRa	24B-Gal4_X_UAS-pll-IRa	DCV	A	1	6	1
24B-Gal4	UAS-pll-IRa	24B-Gal4_X_UAS-pll-IRa	DCV	A	1	20	0
24B-Gal4	UAS-pll-IRa	24B-Gal4_X_UAS-pll-IRa	DCV	A	1	20	0
24B-Gal4	UAS-pll-IRa	24B-Gal4_X_UAS-pll-IRa	DCV	A	1	20	0
24B-Gal4	UAS-pll-IRa	24B-Gal4_X_UAS-pll-IRa	DCV	A	1	20	0
24B-Gal4	UAS-pll-IRa	24B-Gal4_X_UAS-pll-IRa	DCV	A	1	20	0
24B-Gal4	UAS-pll-IRa	24B-Gal4_X_UAS-pll-IRa	DCV	A	1	20	0
24B-Gal4	UAS-pll-IRa	24B-Gal4_X_UAS-pll-IRa	DCV	A	1	20	0
24B-Gal4	UAS-pll-IRa	24B-Gal4_X_UAS-pll-IRa	DCV	A	1	20	0
24B-Gal4	UAS-pll-IRa	24B-Gal4_X_UAS-pll-IRa	DCV	A	1	20	0
24B-Gal4	UAS-pll-IRa	24B-Gal4_X_UAS-pll-IRa	DCV	A	2	7	1
24B-Gal4	UAS-pll-IRa	24B-Gal4_X_UAS-pll-IRa	DCV	A	2	20	0
24B-Gal4	UAS-pll-IRa	24B-Gal4_X_UAS-pll-IRa	DCV	A	2	20	0
24B-Gal4	UAS-pll-IRa	24B-Gal4_X_UAS-pll-IRa	DCV	A	2	20	0
24B-Gal4	UAS-pll-IRa	24B-Gal4_X_UAS-pll-IRa	DCV	A	2	20	0
24B-Gal4	UAS-pll-IRa	24B-Gal4_X_UAS-pll-IRa	DCV	A	2	20	0
24B-Gal4	UAS-pll-IRa	24B-Gal4_X_UAS-pll-IRa	DCV	A	2	20	0
24B-Gal4	UAS-pll-IRa	24B-Gal4_X_UAS-pll-IRa	DCV	A	2	20	0
24B-Gal4	UAS-pll-IRa	24B-Gal4_X_UAS-pll-IRa	DCV	A	2	20	0
24B-Gal4	UAS-pll-IRa	24B-Gal4_X_UAS-pll-IRa	DCV	A	2	20	0
24B-Gal4	UAS-pll-IRa	24B-Gal4_X_UAS-pll-IRa	DCV	A	3	20	0
24B-Gal4	UAS-pll-IRa	24B-Gal4_X_UAS-pll-IRa	DCV	A	3	20	0
24B-Gal4	UAS-pll-IRa	24B-Gal4_X_UAS-pll-IRa	DCV	A	3	20	0
24B-Gal4	UAS-pll-IRa	24B-Gal4_X_UAS-pll-IRa	DCV	A	3	20	0
24B-Gal4	UAS-pll-IRa	24B-Gal4_X_UAS-pll-IRa	DCV	A	3	20	0
24B-Gal4	UAS-pll-IRa	24B-Gal4_X_UAS-pll-IRa	DCV	A	3	20	0
24B-Gal4	UAS-pll-IRa	24B-Gal4_X_UAS-pll-IRa	DCV	A	3	20	0
24B-Gal4	UAS-pll-IRa	24B-Gal4_X_UAS-pll-IRa	DCV	A	3	20	0
24B-Gal4	UAS-pll-IRa	24B-Gal4_X_UAS-pll-IRa	DCV	A	3	20	0
24B-Gal4	UAS-pll-IRa	24B-Gal4_X_UAS-pll-IRa	DCV	A	3	20	0
24B-Gal4	UAS-pll-IRa	24B-Gal4_X_UAS-pll-IRa	DCV	A	4	8	1
24B-Gal4	UAS-pll-IRa	24B-Gal4_X_UAS-pll-IRa	DCV	A	4	10	1
24B-Gal4	UAS-pll-IRa	24B-Gal4_X_UAS-pll-IRa	DCV	A	4	12	1
24B-Gal4	UAS-pll-IRa	24B-Gal4_X_UAS-pll-IRa	DCV	A	4	13	1
24B-Gal4	UAS-pll-IRa	24B-Gal4_X_UAS-pll-IRa	DCV	A	4	13	1
24B-Gal4	UAS-pll-IRa	24B-Gal4_X_UAS-pll-IRa	DCV	A	4	20	0
24B-Gal4	UAS-pll-IRa	24B-Gal4_X_UAS-pll-IRa	DCV	A	4	20	0
24B-Gal4	UAS-pll-IRa	24B-Gal4_X_UAS-pll-IRa	DCV	A	4	20	0
24B-Gal4	UAS-pll-IRa	24B-Gal4_X_UAS-pll-IRa	DCV	A	4	20	0
24B-Gal4	UAS-pll-IRa	24B-Gal4_X_UAS-pll-IRa	DCV	A	4	20	0
24B-Gal4	UAS-pll-IRa	24B-Gal4_X_UAS-pll-IRa	DCV	A	5	5	1
24B-Gal4	UAS-pll-IRa	24B-Gal4_X_UAS-pll-IRa	DCV	A	5	20	0
24B-Gal4	UAS-pll-IRa	24B-Gal4_X_UAS-pll-IRa	DCV	A	5	20	0
24B-Gal4	UAS-pll-IRa	24B-Gal4_X_UAS-pll-IRa	DCV	A	5	20	0
24B-Gal4	UAS-pll-IRa	24B-Gal4_X_UAS-pll-IRa	DCV	A	5	20	0
24B-Gal4	UAS-pll-IRa	24B-Gal4_X_UAS-pll-IRa	DCV	A	5	20	0
24B-Gal4	UAS-pll-IRa	24B-Gal4_X_UAS-pll-IRa	DCV	A	5	20	0
24B-Gal4	UAS-pll-IRa	24B-Gal4_X_UAS-pll-IRa	DCV	A	5	20	0
24B-Gal4	UAS-pll-IRa	24B-Gal4_X_UAS-pll-IRa	DCV	A	5	20	0
24B-Gal4	UAS-pll-IRa	24B-Gal4_X_UAS-pll-IRa	DCV	A	5	20	0
24B-Gal4	UAS-pll-IRa	24B-Gal4_X_UAS-pll-IRa	DCV	A	6	6	1
24B-Gal4	UAS-pll-IRa	24B-Gal4_X_UAS-pll-IRa	DCV	A	6	20	0
24B-Gal4	UAS-pll-IRa	24B-Gal4_X_UAS-pll-IRa	DCV	A	6	20	0
24B-Gal4	UAS-pll-IRa	24B-Gal4_X_UAS-pll-IRa	DCV	A	6	20	0
24B-Gal4	UAS-pll-IRa	24B-Gal4_X_UAS-pll-IRa	DCV	A	6	20	0
24B-Gal4	UAS-pll-IRa	24B-Gal4_X_UAS-pll-IRa	DCV	A	6	20	0
24B-Gal4	UAS-pll-IRa	24B-Gal4_X_UAS-pll-IRa	DCV	A	6	20	0
24B-Gal4	UAS-pll-IRa	24B-Gal4_X_UAS-pll-IRa	DCV	A	6	20	0
24B-Gal4	UAS-pll-IRa	24B-Gal4_X_UAS-pll-IRa	DCV	A	6	20	0
24B-Gal4	UAS-pll-IRa	24B-Gal4_X_UAS-pll-IRa	DCV	A	6	20	0
24B-Gal4	RNAi-mCherry	24B-Gal4_X_RNAi-mCherry	DCV	A	1	6	1
24B-Gal4	RNAi-mCherry	24B-Gal4_X_RNAi-mCherry	DCV	A	1	20	0
24B-Gal4	RNAi-mCherry	24B-Gal4_X_RNAi-mCherry	DCV	A	1	20	0
24B-Gal4	RNAi-mCherry	24B-Gal4_X_RNAi-mCherry	DCV	A	1	20	0
24B-Gal4	RNAi-mCherry	24B-Gal4_X_RNAi-mCherry	DCV	A	1	20	0
24B-Gal4	RNAi-mCherry	24B-Gal4_X_RNAi-mCherry	DCV	A	1	20	0
24B-Gal4	RNAi-mCherry	24B-Gal4_X_RNAi-mCherry	DCV	A	1	20	0
24B-Gal4	RNAi-mCherry	24B-Gal4_X_RNAi-mCherry	DCV	A	1	20	0
24B-Gal4	RNAi-mCherry	24B-Gal4_X_RNAi-mCherry	DCV	A	1	20	0
24B-Gal4	RNAi-mCherry	24B-Gal4_X_RNAi-mCherry	DCV	A	1	20	0
24B-Gal4	RNAi-mCherry	24B-Gal4_X_RNAi-mCherry	DCV	A	2	10	1
24B-Gal4	RNAi-mCherry	24B-Gal4_X_RNAi-mCherry	DCV	A	2	20	0
24B-Gal4	RNAi-mCherry	24B-Gal4_X_RNAi-mCherry	DCV	A	2	20	0
24B-Gal4	RNAi-mCherry	24B-Gal4_X_RNAi-mCherry	DCV	A	2	20	0
24B-Gal4	RNAi-mCherry	24B-Gal4_X_RNAi-mCherry	DCV	A	2	20	0
24B-Gal4	RNAi-mCherry	24B-Gal4_X_RNAi-mCherry	DCV	A	2	20	0
24B-Gal4	RNAi-mCherry	24B-Gal4_X_RNAi-mCherry	DCV	A	2	20	0
24B-Gal4	RNAi-mCherry	24B-Gal4_X_RNAi-mCherry	DCV	A	2	20	0
24B-Gal4	RNAi-mCherry	24B-Gal4_X_RNAi-mCherry	DCV	A	2	20	0
[truncated: 2,803 more rows]
